# Supplementary material for: Perivascular niche cells sense thrombocytopenia and activate hematopoietic stem cells in an IL-1 dependent manner
Source: Nat Commun. 2023 Sep 28;14:6062. doi: 10.1038/s41467-023-41691-y (PMC10539537; doi:10.1038/s41467-023-41691-y)
Supplement: Supplementary file 4 — Supplementary Data 1 [file 41467_2023_41691_MOESM4_ESM.xls]

## Sheet: Suplementary_Data_1
Population					CBM-PV					CBM-EC						BLC-PV						BLC-EC						BLC-PaS						BLC-OBP							BLC-OB						HSC-VWF-NEG
Condition			IgG			GPIbα			IgG			GPIbα			IgG			GPIbα			IgG			GPIbα			IgG			GPIbα			IgG			GPIbα			IgG			GPIbα			IgG			GPIbα
Replicate		1	2	3	1	2	3	1	2	3	1	2	3	1	2	3	1	2	3	1	2	3	1	2	3	1	2	3	1	2	3	1	2	3	1	2	3	1	2	3	1	2	3	1	2	3	1	2	3
Niche cells associated genes
ENSMUSG00000031871	Cdh5 (VE-Cad)	0	0.198658	0.193499	0.106667	0.0074454	0.0497873	190.09	170.173	138.859	167.553	140.422	173.072	0.0660514	0.0135434	0	0	0	0	131.298	114.359	120.264	147.646	117.278	121.008	0.487532	0	1.33213	0.156123	0	0	0.0169441	0	0.0124853	0	0	0	10.0191	7.26917	2.52081	11.8872	5.67309	1.30522	0	0.0102841	0	0.00871738	0	0.016091
ENSMUSG00000006386	Tek (Tie2)	0.00817112	0	0.00962859	0.12031	0.00629826	0	114.558	109.22	131.35	104.853	148.27	146.913	0.0223498	0	0.015235	0.0249281	0	0.684004	118.571	127.754	117.763	73.3045	91.3597	103.901	8.26624	5.96048	3.40748	8.55802	4.27311	6.06382	0	0	0	0.0101395	0.00909614	0.00913445	0.00859574	0.118253	1.45331	0	0	0.00876282	6.87836	11.266	5.37879	5.26521	5.55851	4.19925
ENSMUSG00000020717	Pecam1 (CD31)	0.00618213	0	0.750338	0.204805	0.00476515	0	60.9231	83.0783	98.4687	109.985	127.16	114.693	0.558014	0.268707	1.50997	0.631815	0.237128	0.16211	244.201	233.437	285.387	307.141	290.641	303.263	0.0203496	0.334733	1.03528	0.0999206	0	0.250243	0.130134	0.449919	1.42235	0.0767136	0.00688199	0	0.279646	1.25256	0.123314	0.00775533	2.08702	0.185634	3.96556	2.90923	2.95193	2.6055	0.741253	1.84858
ENSMUSG00000075602	Ly6A (Sca1)	1.36333	0.181284	0.609364	2.42266	1.19579	3.95773	441.155	493.372	654.858	1601.02	959.39	723.012	0.19288	0.263659	9.64174	6.38219	30.1923	4.45687	3002.34	2560.78	3164.31	3292.82	3252.64	2907.14	3415.5	3341.53	2975.71	3403.3	4515.48	3803.49	3.79342	4.36674	9.90465	6.53363	2.87833	9.14435	9.49524	6.67984	0.156288	11.7359	29.7845	15.2255	152.469	130.135	274.94	153.373	164.694	140.456
ENSMUSG00000001930	Vwf	0.829295	0	0.138392	0.0264676	0.00369489	0.0514743	0.288607	0.0287199	0.191289	2.08062	0.227116	0.150957	0	0	0.00446882	0	0	0.00241731	15.6147	14.6	18.9885	9.43721	17.0827	22.0243	0.00525967	0	0	0	0.0188013	0.00230998	0.00420439	0.0275421	0	0.136812	0.0853805	0.00803813	0.00504272	0.151361	0.00398405	0.00601347	0	0.00514074	1.92681	1.45709	1.85564	1.56606	0.662741	1.29364
ENSMUSG00000054690	Emcn	3.03235	1.07051	0.285187	0.235816	0	0	264.734	193.597	243.412	326.378	291.139	204.42	0.0194698	0	0	0	0.0210025	0.00717908	215.051	230.737	241.249	189.55	183.632	279.989	0.00781026	0	1.96335	0.04602	0.0093062	0.0480222	0.0124865	0.0545309	0.00920065	0	0.00792402	0.0159148	0.0149762	0.00936503	0.0118321	0	0.0109727	0	5.23331	8.36674	5.39563	6.29553	4.76677	5.67396
ENSMUSG00000026582	Sele	0	0	0.0155803	0	0	0	86.8053	62.9375	83.0555	39.8417	105.056	84.0427	0	0	0	0	0	0	102.457	116.841	111.974	7.81175	77.5864	53.2515	0	0	0.868306	0	0	0	0	0.0126613	0	0	0	0.0147807	0	0	0.0219779	0	0	0	0	0	0	0	0	0.0110129
ENSMUSG00000026814	Eng	1.63162	2.91573	2.88398	7.50741	5.62107	4.8972	79.3661	91.7548	84.1568	47.5596	58.4497	63.1502	0.857194	3.09677	2.78245	1.74522	4.89244	1.43486	38.9366	44.5335	57.3074	48.9969	37.1172	48.0124	5.64367	3.53139	2.15609	3.15173	0.806436	3.70116	1.34381	0.0666894	3.27918	0.370366	1.27365	0.0778529	1.64315	0.392678	1.22377	0.399381	2.17776	3.60624	8.78374	5.10553	3.27453	6.27609	4.66611	9.28108
ENSMUSG00000027962	Vcam1	959.804	737.743	867.636	599.559	629.461	734.636	383.888	542.843	443.546	84.7385	132.574	221.788	201.916	204.228	295.155	146.74	249.682	476.516	52.8139	59.5567	27.778	41.0051	77.5367	38.2022	15.2423	18.1498	30.5832	9.55984	14.5027	11.0077	2.48453	2.43049	26.4795	0.548355	0.832497	32.6801	7.22334	1.52056	5.19833	6.2685	0.0349332	0.0729083	11.0879	2.76259	1.52565	0.0818069	1.17376	3.99217
ENSMUSG00000027087	Itgav (CD51)	16.4882	13.2663	18.4537	20.6837	16.4242	20.2596	3.94246	2.66949	2.98913	6.49018	5.36931	5.69198	13.61	10.1145	18.6016	16.2077	12.7235	11.7861	1.76168	1.79944	2.44677	1.03838	1.4836	4.38275	17.5093	22.1147	15.0854	17.7239	15.714	15.0861	20.9898	16.7122	18.7226	16.2844	16.8269	13.7569	12.3236	14.8562	13.7006	14.1924	14.1916	11.2949	0.862885	3.36135	2.5779	0.708274	0.909059	0.996947
ENSMUSG00000057722	LepR	434.428	289.93	709.924	534.893	561.95	462.074	22.1677	40.159	25.0447	19.9599	14.1795	41.3034	169.562	160.444	436.029	379.095	408.457	267.728	56.372	64.4009	76.6402	38.8879	50.824	48.4692	25.9983	15.4035	39.9597	21.1172	18.6667	27.8898	17.946	26.2047	32.4409	16.1517	27.6356	30.9699	14.3304	13.5675	27.9732	18.4457	18.0185	23.079	12.9521	8.82772	13.2994	9.85391	10.5143	13.1071
ENSMUSG00000050295	Foxc1	59.4904	70.6761	64.3935	46.4248	32.9426	36.4823	2.58798	4.43242	2.06624	2.11139	3.40404	7.21717	30.1025	22.8925	27.2935	23.8602	20.6136	28.8074	0.4145	2.74512	0.874079	3.65869	5.78387	5.54503	3.03872	5.81991	5.13306	7.79831	5.05896	2.06463	22.784	11.3381	13.8572	17.662	14.1151	15.1346	10.7907	11.3499	12.4952	5.42318	13.1049	5.82619	0	0	0.0120305	0.00870864	0	0
ENSMUSG00000029231	Pdgfra	38.7881	40.5504	39.1271	46.218	73.297	38.9078	0.0156402	2.57945	0.133498	0.0475723	0.0589802	1.82786	18.7427	21.7075	17.8695	17.1301	27.3228	35.7537	6.25722	0	0.0111328	0.0117445	0	0.421405	85.965	91.1998	103.55	119.307	98.4479	84.9555	5.37347	2.90601	13.5699	3.02818	1.5078	6.63799	4.2926	7.41373	12.6252	9.38473	2.69579	13.8513	0	0.00608468	0.00712507	0	0	0
ENSMUSG00000024620	Pdgfrb	65.7238	69.529	91.9491	59.8154	64.4202	58.7181	0.557806	0.364953	0.157339	0.777291	0	1.41794	34.5466	26.8443	27.31	28.3146	22.6666	29.9212	3.66986	0.47638	0.00684571	0.00722187	0.371319	0.339547	13.3416	14.7574	17.2168	11.9054	12.3592	11.536	1.72609	2.09992	8.97574	1.63967	2.34726	6.96144	8.65073	8.51655	7.13834	4.97286	11.5496	2.56275	0.085747	0.778244	0.893787	0.114176	0.309578	0.52688
ENSMUSG00000026586	Prrx1	13.0822	10.051	18.3873	13.9177	9.65742	12.8847	0.390286	0.173667	0.186202	1.86548	0.558043	0.379963	9.95658	9.481	19.2098	16.2678	11.7444	16.2708	0.175975	0.411747	0.182947	0.150111	0.290682	0.327236	29.6281	26.0378	39.5415	44.1669	28.9136	27.7644	5.58913	0.975953	5.07599	4.13071	2.28458	6.38099	8.2953	6.30161	15.403	6.39261	7.50674	7.87461	0.0692374	0.0740672	0.156117	0.122428	0.0539067	0.1043
ENSMUSG00000040856	Dlk1 (Pref1)	0.00680614	0	0	0	0	0.0058468	0.0186261	0	0	0	0	0	0.195471	0.190858	0.304559	0.342603	0.334696	0	0.00649678	0.00649728	0	0	0	0.121138	0.10455	0.18426	0.0223485	0.198011	0.231354	0.00655956	0	0	0.0615811	0	0	0	0.114557	0	0	0.384216	0.146884	0	0.148587	0	0.00848535	0.0675662	0.399709	0.22109
ENSMUSG00000005087	Cd44	3.65931	5.82114	7.45229	4.01583	5.21632	2.10382	0.0466504	0.771652	2.64354	0.0675693	3.02266	0.503263	17.6324	16.1809	9.18528	48.6503	23.1195	19.9201	11.8458	2.35415	2.47386	5.52902	14.9822	1.56034	87.5525	88.564	72.1125	130.743	117.612	71.7232	32.743	18.0594	22.2245	22.7181	28.9071	19.7041	53.4025	47.9866	37.7519	56.5332	59.0625	60.4061	13.4046	17.1326	17.6251	14.0303	5.95099	11.6285
ENSMUSG00000039153	Runx2	15.6937	10.1087	21.3321	19.5821	20.7711	18.8301	0.381551	0.796163	0.0763305	0.0725347	0.106279	0.767493	8.81874	4.03797	7.69293	6.49312	2.79389	7.21969	0.0914961	0.0499107	0.0806286	0.152211	0.0627759	0.188327	0.769668	0.301438	0.0715319	0.436607	0.125316	0.478697	17.1963	17.8946	21.0847	12.1971	14.8997	15.4106	3.14877	12.2153	7.74921	6.52055	6.83715	4.82196	3.18924	5.48298	7.82192	4.23481	3.54314	2.56207
ENSMUSG00000000567	Sox9	13.0731	24.4281	6.56136	18.0627	7.92354	9.31069	0.12741	0.994865	0.00906265	0	0.00873584	0.916327	105.236	140.502	128.019	148.24	104.729	98.6615	1.08435	0	0.00906912	0	0	0.142051	21.8431	20.4046	18.4364	16.4644	41.3532	23.467	368.11	312.889	252.418	293.238	362.24	310.055	168.419	154.086	127.922	109.356	365.123	209.907	0.00597877	0.0297406	0.0232172	0	0.00759491	0.0310224
ENSMUSG00000060284	Sp7 (Osx)	1.36467	3.98514	2.98199	0.780318	3.22713	4.34782	0	0	0	0	0	0	4.71115	5.42442	6.62042	0.0202101	1.09459	2.27164	0	0	0	0	0	0	0	0	0	0.042829	0	0.204308	38.9293	17.2803	33.3773	22.6884	19.3804	23.698	2.2161	7.35602	14.8878	11.8673	7.90401	2.81332	0	0.0141062	0.0165181	0.0119571	0	0
ENSMUSG00000001506	Col1a1	42.6617	17.8869	24.6932	66.3386	58.4413	53.5666	1.12384	0.825986	0.502471	0.767385	0.258687	1.68003	909.926	652.548	1596.96	2085.16	909.033	727.648	23.1445	0.151209	0.0228559	0.0361677	0.0338108	2.99821	610.667	1064.05	606.237	590.142	1173.03	609.24	2696.81	1360.01	3225.51	1068.1	1674.54	2269.82	1559.56	3788.67	5145.28	3536.16	2151.54	1607.35	0.0866389	0.224856	0.46078	0.227661	0.153125	0.317616
ENSMUSG00000028766	Alpl	99.01	54.1661	83.0338	29.7648	34.409	100.423	0.444149	1.10582	0.761932	0.0227052	0.0358271	0.11274	127.822	79.042	124.475	50.3571	55.9327	139.911	12.5667	29.364	15.0914	23.3366	12.4623	9.10272	0.0419	0.488198	10.0313	0.308607	5.60412	1.10411	466.345	673.702	454.536	670.065	377.162	511.023	90.7981	54.5743	82.5506	92.8518	112.434	37.2361	0.0429099	0.0609856	0	0.861579	0.38935	0.119276
ENSMUSG00000074483	Bglap (Ocn)	9.53213	0.640656	20.6294	0.917316	9.07609	37.3034	4.94444	3.29718	5.57866	1.18537	0.876764	0.429176	155.753	218.819	183.65	109.098	15.5637	198.619	1.1894	1.48686	0.0606809	0.0640152	0.299218	1.58409	11.8261	68.8722	92.6711	49.3414	62.4736	101.055	7577.08	8274.86	15674	8123.75	7615.53	11590.3	7089.89	14361.2	24045.3	17955.4	19006.2	5160.97	2.12019	0.596978	0.62138	0.224903	1.27043	1.55677
ENSMUSG00000022636	Alcam	0.081103	0.111199	0.108312	0.0597073	0.0625138	0.0510924	0.295935	0.0701872	0.0631496	0.160739	1.41528	0.484202	0.621138	0.015162	0.0806484	0.173198	0.0425417	0.0981561	0.0154834	0.0464536	0.0263311	0.0222224	0.0467421	0.0549904	0.0296627	0.0325285	0.0710155	0.017478	0.0565508	0.0468989	0.0474227	0.0207104	0.0489207	0.0268374	0.0662085	0.4775	1.57553	3.33625	1.10546	3.75088	0.88348	2.12801	3.68004	3.73025	2.61545	3.13269	1.42449	2.77416
ENSMUSG00000024304	Cdh2 (Ncad)	20.3634	17.5113	44.7681	36.4241	26.7339	35.0723	0.339643	1.04386	0.947769	0.5506	0.0223919	0.643559	11.2872	8.29908	17.5596	9.90249	7.07961	17.2109	1.14367	0.0865791	0	0.00490471	0.0045851	0.0606848	0.02095	0.0143588	0.0626955	0.94125	0.224664	0.731476	5.4008	1.52214	9.94586	4.401	2.88539	5.94983	10.1082	7.67431	12.6079	18.2159	7.48333	4.31025	0.0214549	0	0.0059511	0.159392	0.381563	0.00795176
ENSMUSG00000026395	Ptprc (CD45)	0	0	0	0	0	0	0.0926309	0.00563317	0	0	0	0	0.00771519	0	0	4.20795	0.00554835	0	0.344637	0	0	0.0289827	0	0	0.00618984	0.0339393	0	0	0	0	0	0.0486194	0.00729177	0	0.00628	0.00630645	0.866441	0	0	0.0141539	0.121747	0	29.4457	27.5265	27.5702	22.0144	16.6849	25.773
ENSMUSG00000005672	Kit	0.0132061	4.1419	2.97227	0.923609	1.32329	1.37838	4.26458	3.78464	5.95112	2.5676	1.77175	6.54354	11.008	6.64734	18.6516	7.6951	14.2352	25.5126	1.22277	5.79282	0.572384	5.54986	3.51377	4.68413	0	0.168831	0.0433632	0	0.00863269	0	0.0115828	0.00632305	1.33996	0	0.0367527	0.0221445	0.514017	0	0.669522	0.596401	0	0	45.4633	48.3249	69.4299	31.6666	22.1359	33.6479
ENSMUSG00000015316	SlamF1 (CD150)	0	0	0	0	0	0	0	0	0	1.48041	5.44707	0.55688	0	0	0	0.0345271	0	0	0	0	0	0.488412	0	0	0	0	0	0	0	0	0	0	0	0	0	0	0	0	0	0	0.139569	1.75988	7.97913	8.14548	3.92253	2.26747	2.06781	5.56172
Hematopoiesis regulators
ENSMUSG00000022309	Angpt1	40.4383	58.5492	91.5394	53.8796	43.7909	44.1885	0.841753	3.38755	0.061635	1.92564	0.0763872	4.57602	16.2819	14.7898	40.0935	13.2889	12.2785	20.1001	0	0	0.00881128	0	0.00868971	0.368033	14.8594	13.2254	8.61451	1.22823	11.9456	8.4137	0.19043	1.17817	4.36157	1.35833	0.0906365	2.3867	0.237918	0.0238043	2.84209	1.64557	4.79721	0	112.011	123.787	99.9507	75.4549	59.873	54.9988
ENSMUSG00000031465	Angpt2	79.3836	36.2529	46.415	73.8969	84.2629	64.7434	12.6213	7.62677	4.20441	3.28808	4.46394	10.8844	2.83972	10.6798	17.3729	7.56016	9.65672	14.0383	17.8582	24.6229	21.6366	33.5146	16.1163	21.8875	1.69441	0.219708	6.95511	0.640856	0.0136415	7.58239	0.43928	0.189844	5.04407	0.0388433	0.0696927	7.18525	0.197576	0.466744	8.01298	1.06025	1.80146	3.35694	0.0267992	1.12202	0.585385	0.555583	0	0.929927
ENSMUSG00000033544	Angptl1	78.0075	42.6271	90.5003	147.462	158.415	86.2334	1.07556	0	2.80956	0.0966947	0.101718	0.106695	94.9332	85.1472	129.449	106.691	131.023	73.9045	0	0.0129374	0.0131999	0.0139252	0.0130177	1.03376	169.414	218.529	182.14	189.43	278.086	270.162	3.7086	7.22859	11.3687	5.88596	2.89663	8.72648	28.5418	19.9698	22.2118	28.9019	62.2763	27.8321	0.426395	0.490582	2.112	0	0.0773793	0.0790166
ENSMUSG00000004105	Angptl2	5.95359	3.89721	10.5738	20.7425	10.2922	12.5282	0.0502868	0.0183486	1.21615	0.0145673	0.00574653	0.0180831	16.8037	6.34653	18.6605	28.4964	20.1024	14.4738	0.251408	0.941389	1.42582	0.843339	0.0411842	0.389344	29.3959	41.4003	20.2932	53.4988	33.9132	36.3814	41.0974	33.896	40.7488	62.2259	53.5319	33.7019	51.0961	47.7705	15.9338	47.4396	55.8108	42.6304	0.51521	0.586911	0.0458176	0.0552776	0.494605	0.867294
ENSMUSG00000002289	Angptl4	40.0607	60.6208	81.5996	39.9384	82.3669	164.612	29.8852	40.8098	46.6772	5.71267	12.422	75.2729	17.066	6.9657	20.8851	5.45125	24.1886	65.2079	1.81189	9.60822	4.85022	5.30937	1.7445	15.4621	13.0491	7.36637	8.118	3.82549	9.98779	4.78806	1.52097	2.23283	7.10298	2.21002	8.64785	1.37534	3.78407	1.86528	7.75164	5.30626	14.594	0.967547	3.79184	1.33481	4.01718	2.44269	4.83594	1.3956
ENSMUSG00000022098	Bmp1	26.9321	22.4466	32.6176	22.332	33.1372	33.806	5.10432	4.20588	4.61818	13.7221	6.0573	2.13806	19.1872	23.6082	22.0692	20.3532	8.39595	23.4209	6.42701	3.34582	1.68689	5.96001	7.944	2.60571	23.7934	39.3047	18.6424	49.8904	40.7039	35.221	29.5541	24.5929	26.5986	27.9516	31.2359	27.8275	18.877	26.0086	30.833	25.1721	23.491	21.9366	3.29674	1.3966	1.73761	2.63589	2.02289	2.73149
ENSMUSG00000030046	Bmp10	0	0	0	0	0	0	0	0	0	0	0	0	0	0	0	0	0	0	0	0	0	0	0	0	0	0	0	0	0	0	0	0.0279952	0	0	0	0	0	0	0	0	0	0	0	0	0.0364477	0	0	0
ENSMUSG00000023279	Bmp15	0	0	0	0.0463155	0	0.421548	0	0	0.122464	0.149624	0	0	0	0.229345	0	1.24754	0.012375	0	0	0.0120115	0	0.0129286	0	0	2.73354	2.7062	2.68551	0.650777	3.58612	0.0121266	2.14095	0	1.00834	3.87214	1.07853	0.16879	0.0132363	4.55237	1.58954	0	0.0193959	0	0	0	0	0	0	0
ENSMUSG00000027358	Bmp2	5.88094	3.93976	2.29721	2.71092	1.44422	1.87939	2.46006	1.91421	0.411108	0.618193	1.12788	0.383698	13.0641	20.8344	11.2275	28.911	25.0959	16.8325	0.661645	2.28492	6.67736	2.41486	0.312096	4.68142	2.12714	5.37551	2.45383	9.62779	9.09044	9.23772	27.3007	10.952	8.21739	16.3289	16.5898	25.9218	6.80179	6.83956	15.4464	8.61387	10.518	8.37423	0	0	0	0	0	0.00902094
ENSMUSG00000029335	Bmp3	0.173211	0.143128	1.51622	0.227708	2.02172	1.31791	0.101576	0.40769	0.264919	0.161836	0.266974	0.206983	0.744496	0.312248	0.115339	0.188723	1.24116	0.187171	0.212578	0.188972	0.349461	0.355951	0.20203	0.220205	2.55212	0.130258	2.68126	0.0399939	0.0970512	1.76475	5.81637	1.62312	19.5739	10.1327	5.75704	19.1142	5.59651	16.8309	19.7429	14.4497	5.79784	14.1438	0.047665	0.0526896	0.200521	0.0781595	0.0403662	0.144271
ENSMUSG00000021835	Bmp4	203.505	221.083	126.318	93.1666	99.4806	115.422	16.819	8.09034	8.99782	6.27896	1.33186	3.71405	76.0484	46.6536	62.6201	74.2054	78.8168	78.3617	16.0626	31.5162	53.7894	26.0778	27.1721	19.5001	40.916	40.4112	17.2812	25.7988	42.1439	25.0442	1.88284	2.86801	5.28096	2.14826	4.45184	6.19302	12.4387	19.0413	17.4676	14.8332	15.4517	29.8167	0.222322	0.313342	0.539586	0.499964	0.91786	0.778665
ENSMUSG00000032179	Bmp5	12.8182	8.66855	19.7937	27.4296	9.17971	16.3035	0	0.792808	0.00931032	0.762135	0	0	7.41766	8.97277	22.954	14.8833	24.6303	16.5264	1.28747	3.3422	0	0	0	0.145933	17.8009	3.22275	8.26084	6.61731	10.0549	11.5609	5.06755	5.53275	1.80519	5.67391	6.04846	4.86556	12.4075	26.3912	13.8494	28.2241	26.8962	13.9721	0	0.0101845	0.0119259	0	0	0.00796757
ENSMUSG00000039004	Bmp6	46.4903	40.6604	61.3529	33.4025	50.7717	47.623	0.612095	0.0319057	1.04181	2.92568	0	3.66324	25.5634	14.784	20.4042	9.84528	18.2267	9.53873	1.09799	1.70812	3.04986	2.57724	13.9954	6.41812	2.7521	4.0368	1.88851	3.40848	4.84574	2.03244	3.08271	3.13622	3.48984	4.50018	4.19718	1.03585	7.37796	2.75347	2.33692	9.61995	0.492544	3.61505	0	0	0	0	0	0.0133068
ENSMUSG00000008999	Bmp7	0.0574804	0.160084	0.1016	0.0705277	0.0221528	0.0822974	0	0.0765293	0.0932422	0.102529	0.0719038	0.0565665	2.37143	0.0805934	3.91176	1.05215	0.0659548	3.14016	0.0548678	0.0365813	0.0839779	0.118123	0.0552128	0.0243585	0.115626	0.11527	0.125828	2.26068	0.0500993	0.064631	3.61308	6.51343	3.12046	7.37046	7.40123	1.90629	10.3399	11.6965	7.53219	5.98494	12.1538	10.2327	0.0307567	0.030599	0.0238873	0	0.601687	0.0558562
ENSMUSG00000032726	Bmp8a	0	0	0	0	0.678693	0.0137527	0	0	0	0	0	0	0	0	2.50733	0.439563	0.0472359	0	0	0	0.0779642	0	0	0	0.386447	0.0240785	0	1.39728	3.1814	0.138864	20.0231	27.8554	24.9142	18.1772	24.9146	22.174	0	4.69695	2.58128	3.27357	3.28223	7.8632	0	0	0	0	0	0
ENSMUSG00000002384	Bmp8b	3.83038	9.74506	6.54824	10.9216	7.78649	5.13179	12.0847	7.87755	10.9911	11.4934	8.5	11.7967	6.93488	6.6228	6.42014	5.69141	5.92411	7.70628	11.3762	13.5748	14.7973	11.1751	16.0706	11.4802	5.07384	7.25353	6.54936	4.36255	5.4359	6.13994	14.3782	9.00837	9.85065	9.90022	13.4217	12.7017	5.47001	6.0186	7.86801	5.52713	5.39977	8.87531	1.07045	3.37026	5.61668	0.976153	0.388515	2.10766
ENSMUSG00000014599	Csf1	67.0388	69.7496	43.0678	53.4096	48.1031	65.1135	6.08738	6.67077	2.87002	4.1156	4.24932	6.0486	15.5107	20.262	18.6494	16.5521	10.3268	7.7929	3.61097	0.216535	1.12602	0.879644	6.61372	4.40926	21.1951	27.5018	15.4968	36.5436	19.8881	23.6241	1.36054	1.36632	9.87382	3.65003	2.77758	2.28213	4.64916	2.91688	3.515	5.14027	2.35737	2.39331	0.0798704	1.09843	1.99779	0.0726382	0.322286	0.115796
ENSMUSG00000018916	Csf2	0	0	0	0	0	0	0	0	0	0	0	0	0	0	0	0	0	0	0	0	0	0	0	0	0	0	0	0	0.125843	2.04091	0	0.368697	0	0	19.7696	0	0	0	0	0	29.0822	0.258065	0	0	0	0	0	0
ENSMUSG00000038067	Csf3	0	0	0	0	0	0	0	0	0	0	0	0	0	0	0	0	0	0.357262	0	22.6045	0.0530797	0	7.59036	13.233	0	0	0	0	0	0	0	0	0	0	0	0	0	0	0	0	0.168016	0	0	0	0	0	0	0
ENSMUSG00000061353	Cxcl12	3739.24	3863.16	3857.94	3991.35	3996.48	3763.22	49.2558	103.927	37.8728	61.9407	5.04109	119.718	1024.17	897.526	1237.77	943.007	1136.15	1626.53	69.1533	34.9794	63.544	95.1342	43.7956	58.7787	35.6732	74.1709	108.241	117.108	58.2855	136.716	1.63562	0.496045	107.488	0.53761	0.650045	72.9168	2.82868	0.0185869	10.9432	0.490327	0.522665	1.82312	0.00604751	0.0701926	0.346391	0.0764988	0.729811	0.184352
ENSMUSG00000024868	Dkk1	2.87141	3.65011	4.43044	3.38693	5.44147	4.34735	4.21123	5.22757	5.65122	3.41454	5.77487	6.16671	2.79878	3.67012	3.3128	5.32374	3.44817	3.51997	4.25521	3.98294	5.43893	5.10207	4.61721	3.79163	2.4021	2.91095	2.76084	3.84614	1.86665	2.84383	11.9384	5.71199	23.3145	10.5319	7.38191	16.0142	7.17608	15.2363	9.99419	6.98532	1.68737	13.6954	2.27155	2.70243	3.71829	2.74887	1.24222	3.22412
ENSMUSG00000028031	Dkk2	2.05332	0.267951	1.17908	0.84406	0.698953	2.05042	0.513432	0.499574	1.90718	2.06987	1.64283	3.39514	1.71054	0.14614	0.913372	2.62332	6.84772	0.315363	4.56668	8.6465	7.40067	10.7953	5.52648	3.3922	46.2255	38.5328	12.1155	43.2278	26.8856	10.7786	0.0731341	0.229562	0.404166	0.129337	0.150837	0.174776	2.83983	0.603368	0.294531	0.313807	0.128536	1.43074	0.42163	0.321814	0.337856	0.536168	0.47609	0.442756
ENSMUSG00000030772	Dkk3	12.8112	11.7056	21.9349	9.07684	17.4776	12.4932	0	0	2.4112	0.0136387	0	0.203164	27.1359	20.3586	40.0742	32.1907	40.6649	20.3933	0.164219	0	0	0	0.0661008	0.116648	37.0987	40.9519	29.5633	36.9639	31.4289	30.1104	15.9342	11.598	25.5132	15.0149	5.73268	18.2705	19.2321	23.1624	18.7786	9.78377	11.987	23.837	0	0	0.114392	0	0	0
ENSMUSG00000031535	Dkk4	0	0	0	0	0	0	0	0	0	0	0	0	0	0.413989	0	0	0	0	0	0	0	0.060677	0	0	0	0	0	0	0	0	0	0	0	0	0	0.0330073	0	0	0	0	0	0	0	0	0.662599	0	0	0.0245931
ENSMUSG00000014773	Dll1	0	0	0.0322611	0.134369	0	0	8.16668	3.72709	8.63351	8.34525	14.1956	18.0156	0.0499229	0.729343	0	0.932673	0.0179509	2.22737	6.10651	11.1685	6.46198	0.937696	8.65196	7.4252	0.660871	0	0.389555	0	1.32435	0.0175906	0.464243	0.00873897	0.719541	0	0.386044	0.0102018	0.0384007	0	0	0.309103	0	0.0195735	0	0	0.0113775	0	0	0.0076012
ENSMUSG00000027314	Dll4	0	0	0	0	0.0539309	0.489432	12.1725	13.4343	15.5364	20.0042	11.4032	28.7324	0	0	0.167727	0	0	0	7.69967	13.2059	15.7714	9.91089	11.7613	11.6144	0	0	0.328207	0	0	0	0	0	0	0	0	0	0.0105148	0	0	0	0	0	0.308065	0.0106419	0	0.0270619	0	0
ENSMUSG00000029711	Epo	0	0	0	0	0	0	0	0	0	0	0	0	0	0	0	0	0	0	0	0	0.0438606	0	0	0	0	0	0	0	0	0	0	0	0	0	0	0	0	0	0	0	0	0	0	0	0.0561422	0	0	0
ENSMUSG00000036585	Fgf1	1.13486	1.19255	0.956595	2.53081	0.395869	0.113857	0.453389	0.140617	2.53966	0.600878	0.0699449	2.77165	0.0113288	1.34728	0.278005	0.0126357	0.228117	0.00835448	0.213492	0	0.169431	0	0.0159137	0	4.27183	5.6065	3.2368	12.2105	6.04307	2.11564	10.3605	8.90806	8.34078	8.57276	15.9807	9.62137	1.25483	3.44387	1.29432	4.02155	0.549078	1.58126	0	0	0	0	0	0
ENSMUSG00000031137	Fgf13	1.03465	6.30485	3.71403	2.50373	2.16359	3.42357	1.809	1.67408	1.74363	1.41262	1.7167	1.66871	3.56369	1.2089	3.09011	1.9874	1.04585	2.2126	5.66968	2.40522	2.48201	2.38215	4.07655	2.55764	1.04064	1.74346	1.44702	2.01293	1.02703	1.54191	1.54606	2.07329	1.88218	1.87828	1.01314	2.90228	3.104	1.73935	1.83129	2.18727	0.664548	2.36297	1.03342	0.887372	1.73183	1.41791	1.03928	1.30863
ENSMUSG00000037225	Fgf2	0	0	0	0	0	0	0	0	0	0	0	0	0.116949	0.119898	0.99649	0.619589	1.09334	0	0.244879	0	0	0	0	0	0	1.22184	0.140395	0	1.00619	1.83374	0	1.51491	0.0552652	0.29181	1.16612	0.0955947	1.8891	0.787536	0	0.268185	1.54887	1.46729	0	0	0.0799583	0	0	0.0178065
ENSMUSG00000029337	Fgf5	0.477238	1.10815	0.870754	0.396672	0.901832	0.978638	1.30604	1.27591	1.16872	0.567506	0.881041	0.606	1.0527	0.906571	0.660177	0.352242	0.469369	0.993693	0.837618	0.367404	1.3195	0.964912	0.739372	0.469716	0.320939	0.463086	0.4044	0.497645	0.442791	0.519297	0.756138	0.44226	0.97503	0.324755	0.479851	0.740018	0.485843	0.567114	0.409435	0.946305	0.403429	0.610854	0.286663	0.573665	0.556596	0.430696	0.100456	0.474438
ENSMUSG00000027208	Fgf7	221.685	202.046	186.55	287.247	230.585	171.792	7.42894	5.70541	3.19591	4.14433	0	1.99483	52.7535	72.2504	84.562	46.5975	51.4032	110.254	0	0	0.0230916	0.0121802	0	0.51239	20.0953	26.2088	51.8858	23.1065	34.9788	40.8319	0.748589	0.0113515	27.5492	0.0294195	1.0161	11.2507	0.0124702	4.99069	0.945809	1.88858	2.68617	1.51279	0	0	0.0147788	0	0.00966901	0.0098736
ENSMUSG00000021974	Fgf9	0.902539	1.25293	1.97815	1.9601	1.32873	1.28704	1.72896	1.78443	1.15075	1.37376	1.28707	1.23458	7.27016	4.94792	3.50017	17.4429	7.79363	1.10141	3.47191	4.26483	1.03729	0.58424	4.04858	2.4784	5.79318	0.868769	3.17101	5.25152	3.42189	2.87918	2.18482	0.821055	1.62155	0.851164	1.44678	1.69502	0.892474	1.62677	4.51569	1.24543	0.987801	2.11001	0.521566	0.442019	1.69907	0.741214	0.147234	0.744228
ENSMUSG00000089989	Flt3l	1.03724	0.813289	0.708905	1.03087	1.26321	2.56619	0.170314	1.14966	0.93887	0.962076	0.885551	0.214357	0.666714	0.78533	0.773568	3.4808	1.90766	1.20303	1.0396	1.52486	0.798104	0.341047	0.348712	0.817564	1.47951	1.13883	1.15799	1.67647	1.83069	1.31955	0	0.178786	0.0134069	0	0.150106	0.2435	0.0109114	0.0409392	0.103448	0.130119	0	0.044494	2.36433	0.982848	2.10783	0.683342	0.423019	0.544282
ENSMUSG00000021765	Fst	57.218	78.7149	51.8541	19.4061	16.4705	18.1016	0	1.03642	0	1.39098	0	0	15.7045	26.5185	8.29376	7.79053	9.57624	9.78684	0.0157263	0	0.0160466	0	0.0316503	1.46615	28.8869	24.2836	5.57202	53.4165	13.1174	10.0509	1.9074	0	0.191655	0.654202	0.531865	3.07571	0	0.0216754	8.13347	2.27344	0	1.2191	0	0	0	0	0	0
ENSMUSG00000021943	Gdf10	13.6532	7.77795	4.88627	3.78763	3.72891	10.6601	0	0	0	0	0	0.0302275	59.5454	29.5223	71.5008	31.6259	71.0525	89.2648	0	0	0	2.77735	0	0.156197	11.0038	18.6639	26.6265	40.3617	18.0909	40.7486	12.2309	9.30934	20.4663	28.4338	13.7114	16.808	2.71421	2.04077	10.3135	0.154129	7.36271	19.4511	0	0.0327024	0.019147	0	0	0
ENSMUSG00000025352	Gdf11	16.9194	8.96728	4.14383	3.90774	8.11708	6.57924	3.24248	2.37569	3.41344	3.76469	6.98087	2.35997	9.35937	12.5059	14.1206	12.4922	7.82147	14.8749	2.64197	3.59226	1.95721	4.4509	1.07436	5.61544	4.19129	4.1058	2.02306	1.71586	1.32597	5.5177	2.06176	1.88796	5.41524	3.9285	1.58275	4.65171	7.63796	7.58211	10.4618	5.06545	5.97606	5.72292	3.35959	1.3321	1.21718	1.55688	0.494809	3.25274
ENSMUSG00000038508	Gdf15	0.436581	1.1758	0.146987	9.71875	4.63108	6.78651	0	1.51544	0.161875	2.24969	1.09226	0.225049	4.80502	0.0291491	1.27914	10.6552	4.08936	1.65643	0.317515	0.853385	0	1.36713	2.17667	6.23748	0.0684325	2.12624	2.18446	0.336018	3.53339	1.90346	0.291747	0.0796322	0	0	0.555434	0.488052	0.0437399	0.0273518	0.0345571	0.99104	0.576851	1.7836	0.186885	0.0885367	0.103675	0	0.0678292	0
ENSMUSG00000030117	Gdf3	6.35968	9.15286	7.87835	9.20381	10.2928	7.25323	12.6937	12.3571	10.916	10.9238	9.79137	12.3745	7.03735	7.16402	7.16182	8.26373	8.85653	9.00894	9.7372	10.8449	10.712	12.1756	11.5736	11.2408	5.58637	6.29503	5.2355	5.38843	4.87975	5.15139	7.24657	8.22411	7.21319	7.86919	8.89492	8.3855	7.54788	7.43741	6.77644	7.97805	4.80398	6.48988	19.6033	17.1107	19.4717	16.7769	9.50276	19.3473
ENSMUSG00000095498	Ifna1	0	0	0	0	0	0	0	0	0	0	0	0	0	0	0	0	0	0	0	0	0.197373	0	0	0	0	0	0	0	0.0883109	0	0	0	0	0	0.0751947	0	0	0	0	0	0	0	0	0	0	0	0	0
ENSMUSG00000048806	Ifnb1	0	0	0	0	0	0	0	0	0	0	0	0	0	0	0	0	0	0	0	0	0	0	0	0	0	0	0	0	0	0	0	0	0	0	0	0	0	0	0	0	0	0	0	0	0	0	0	0
ENSMUSG00000055170	Ifng	0	0	0	0	0	0	0	0	0	0	0	0.031392	0	0	0	0	0.0313732	0	0	0	0	0	0	0	0	0	2.30436	0	0	0	0	0	0.0412314	0	0	0	0	0	0	0	0	0	0	0	0	0	0	0
ENSMUSG00000020053	Igf1	225.424	122.747	211.371	79.9638	70.8973	196.141	11.7453	10.6131	5.87992	7.95597	5.31774	22.7899	136.372	98.6912	285.133	95.1703	86.0812	348.356	10.8951	19.4055	12.8966	7.18608	8.12933	25.6208	184.867	186.561	245.281	119.271	249.719	269.179	0.0545552	4.19549	16.2957	3.25622	1.80463	11.4948	73.0684	99.7049	50.1581	165.949	64.6491	82.2431	0.691444	1.46934	0.295648	0.284183	1.01787	1.1236
ENSMUSG00000048583	Igf2	1.70882	1.8679	0.983028	0.0247642	0.176312	0.485467	0	0	0	0	0.00631184	0.00662068	9.08119	2.88645	2.01952	1.90877	2.88489	0.108563	8.61172	5.01585	6.25122	8.33672	11.8065	6.31205	2.25881	2.25645	2.01026	1.84854	3.16642	3.49483	1.7348	1.15318	2.23483	0.918311	1.6701	1.10556	1.40837	0.832013	1.21894	0.818647	1.77339	0.995645	0	0	0	0	0	0
ENSMUSG00000039217	Il18	0	4.08956	0	0	0.831299	4.49343	0	0	0	0	0	0	8.77603	7.56081	0	2.30316	2.06839	0	0	0	0	0	0	0	15.0286	21.0062	16.113	37.8264	21.0091	4.41755	9.83766	11.4637	0	15.3904	4.50221	6.69133	12.3665	6.52703	0.80672	4.19413	5.98503	13.0117	31.1971	30.0267	70.994	25.3063	19.2212	18.8195
ENSMUSG00000027399	Il1a	0	0	0	0	0	0	0	0	0	0	0	0	0	0	0	0	0	0	0	0	0	0	0	0	0.0214011	0	0	0	0	0	0	0.056033	0	0	0	0	0	0	0	0	0	0	0	0.16613	0.0486338	0.140821	0	0
ENSMUSG00000027398	Il1b	0	0	0	0	0	0	0	0	0	0	0	0	0	0	0	0	0	0	16.5742	0	0	0	0.0193935	0	0	0	0	0	0	0	0	1.41137	0	0	0	0	6.18061	1.6469	0	0	0	0	0	4.42814	0.0251713	0	0	0
ENSMUSG00000018914	Il3	0	0	0	0	0	0	0	0	0	0	0	0	0	0	0	0	0	0	0	0	0	0	0	0	0	0	0	0	0	0	0	0	0	0	0	0	0	0	0	0	0	0	0	0	0	0	0	0
ENSMUSG00000025746	Il6	2.72739	10.1076	0.584341	6.5191	40.8712	12.2321	5.913	7.28607	4.99884	11.3304	3.32315	6.51836	5.18327	33.6718	11.7554	13.5075	5.99191	92.0599	37.0228	42.1314	38.3288	46.3673	391.507	128.157	85.1909	44.4305	122.006	84.1572	39.9642	70.9036	35.4784	16.0775	0	43.0742	1.45893	9.81996	33.9451	0.512613	3.70928	25.9941	9.39141	27.3117	0	0	0	0	0	0.0295027
ENSMUSG00000040329	Il7	130.052	159.85	179.628	104.676	122.942	99.226	0	0.0310678	0.560218	0.0924949	0	0.107164	16.1479	30.6237	86.3186	19.5294	39.5046	74.1174	0.0148494	0	6.87893	1.77427	2.33107	6.80333	9.62689	3.46283	0.766215	4.87787	6.04047	1.16945	0.109155	0.134072	2.61399	0.0965196	0.242446	4.43458	0.981894	0.122801	0	0	0	0.066732	1.6881	0.0993757	0	2.14803	4.0985	0.738569
ENSMUSG00000041324	Inhba	3.57799	0	3.39129	0.143157	1.55881	0.0167047	0.106432	0	0	0.0231237	0.0182438	0.0191364	21.1955	2.89006	22.08	69.0529	6.23474	6.33466	0	0	0	0	0	0	7.1903	26.5269	4.46959	15.9034	11.5928	11.2447	50.4157	34.6724	58.1612	13.2232	87.6053	3.97808	35.4096	10.5148	8.5333	22.1986	130.004	17.6423	0	0.0207033	0	0	0	0.0161967
ENSMUSG00000037035	Inhbb	0	1.37248	0	0	0.146469	0	5.86889	5.90927	2.16654	5.13265	5.41628	7.07936	0.841509	1.38291	1.53528	0.676333	1.13914	1.94386	0.129562	1.75353	0.00881335	0.753108	0.34767	3.12901	1.85663	0.244973	0.713093	0.52651	1.04105	2.02325	0.365078	0.00866503	0	0.0673709	0	0	0.0666327	0.678581	0.526437	0.102163	0.0557946	0	0.00581016	0	0.0225624	0.00816627	0	0
ENSMUSG00000027276	Jag1	36.3681	24.9619	12.4189	46.2851	48.4861	27.1437	44.6099	52.3615	26.927	46.8614	36.4512	49.0224	15.7237	18.6587	18.8985	35.5891	18.9045	37.2189	84.3342	140.927	69.7565	78.8241	97.1012	97.1911	18.8137	13.7343	34.671	34.6449	27.4449	25.6957	14.3146	9.91502	17.6877	8.67484	17.1827	13.872	4.88651	3.49468	15.4755	4.16938	9.71707	10.133	0.042427	0.225118	0.22242	0.828882	0.0538955	0.269676
ENSMUSG00000002799	Jag2	0	0	0	0	0	0	0.701758	1.157	0.47143	2.9025	0.543533	0.121503	0	0	0	0	0	0	4.0161	1.65008	2.59934	5.19158	1.92489	0.821038	0	0.699935	0	0.0307008	0	0	0.216579	0.13642	0	0	0	0	0.0999091	0	0	0	0.175683	0	0	0.222456	0.260492	0	0.286626	0.363886
ENSMUSG00000019966	Kitl	273.65	267.395	404.804	394.889	371.258	305.676	15.5904	17.8061	13.098	49.8512	9.24841	19.1127	69.9373	66.5696	140.374	79.4314	49.6777	111.699	96.78	79.924	151.421	141.872	119.72	99.9854	11.3657	13.7816	13.0921	5.98017	18.7466	15.6991	0.679494	0.0831407	11.1704	1.42544	0.951641	8.60084	2.31145	0	6.10579	0.00837817	0	0.680414	0.00428833	0.00711058	0.0416319	0	0.163426	0.0278139
ENSMUSG00000024402	Lta (Tnfb)	0	0	0	0	0	0	0.304751	0	0	0	0	0	0	0	0	0	0	0	0	0.079729	0	0	0	0	0	0	0	0	0	0	0	0	0	0	0	0	0	0	0.138828	0	0	0	0	0	0	0	0	0.857968
ENSMUSG00000006389	Mpl	0	0	1.88658	0.0958251	0	0.0111817	0.28497	0.0259949	1.6596	0	0.207602	0.947894	0	0	0	0	0	0.0131277	0	0.782816	0	0	0	0.0661911	0	0	0	0	0	0	0.0228328	0.535969	0	0	0.796942	0.0436527	0	0.0856245	0	0.0326573	0.0200647	0.0139589	120.318	116.603	86.0394	56.8552	68.1927	50.2725
ENSMUSG00000026923	Notch1	0.4058	0.396426	0.449491	0.965947	0.439989	0.48107	3.24277	4.00348	3.215	2.84065	4.5128	3.84705	0.0221991	0.280693	0.312732	0.0784064	0.191572	0.283761	3.20731	2.46119	4.79827	7.58316	3.28724	1.96041	0.0474937	0.0406892	0.0799486	0.236119	0.038906	0.00260733	0.128131	0.0621749	0.0139872	0.00335703	0.0120464	0.00604856	0.0284592	0.423553	0.0629565	0.0203626	0.058384	0.0203087	0.151127	0.178579	0.148403	0.134283	0.0750258	0.207307
ENSMUSG00000027878	Notch2	17.7999	10.2316	22.8318	27.2902	30.5022	22.4343	3.58046	4.95127	3.40997	3.25977	4.15345	5.60814	7.83378	8.39103	20.82	32.2945	29.2783	17.9337	3.20437	2.05011	1.19934	1.0506	1.71435	1.48159	18.7263	20.2345	22.3585	19.2627	19.5964	20.6941	10.228	12.5952	20.8852	7.96287	12.6592	18.4604	14.488	18.0954	24.8299	12.6106	16.5468	18.9552	11.2669	10.2228	14.9314	8.90019	8.71064	8.12573
ENSMUSG00000038146	Notch3	6.859	7.56756	4.83367	5.83181	7.94324	7.26144	0.301275	0.0334566	0.00465863	0.0227673	0	0.122469	2.27147	2.48982	1.56175	2.62112	1.21455	3.99709	1.55343	0.763066	0	0	0.896539	0.158212	0.0420146	0	0.0157167	0.170198	0.0500619	0	0	0.0825031	0.408326	0.0178184	0.234446	0.28359	0.26183	0.0188919	0.676278	0	0	0.179657	0.0645409	0.0611524	0.107413	0.0345574	0.0390414	0.0677748
ENSMUSG00000015468	Notch4	0	0.288557	0	0	0.29821	0	2.70576	2.58026	3.94684	4.05538	2.28988	2.2421	0	0	0	0	0	0	1.72341	2.2023	2.23302	2.30174	2.03246	0.825825	0.00524075	0	0	0.0154399	0	0	0.125678	0.0777552	0.308686	0	0.0159512	0.0373763	0.00502458	0	0.0714549	0.0539265	0	0.0563447	0.156412	0	0.0357288	0	0.27661	0.0994587
ENSMUSG00000025856	Pdgfa	16.9489	9.53635	12.6262	12.8593	11.4276	16.7869	2.16208	1.66408	2.73937	4.85887	4.48204	3.6566	12.915	13.8811	12.0144	19.7149	22.752	10.5327	12.4314	4.79619	6.1319	5.79659	11.7626	23.1951	6.14926	8.91191	4.2966	6.22505	5.72931	6.07948	15.028	12.8494	17.2004	7.45992	29.0916	17.2635	21.7644	24.2802	21.73	20.0696	19.4667	14.9064	0.190232	0	0.0153901	0	0.422894	0.0205639
ENSMUSG00000000489	Pdgfb	0	0	0	0	0	0	12.9633	12.8857	11.9049	22.1393	22.9388	1.25954	0	0	0	0	0	0	19.0059	18.1886	11.4636	22.3296	22.5094	19.056	0	0	0	0	0	0	0	0	0	0	0	0	0	0	0	0	0	0	0.169446	0.295011	0.098701	0	0	0.120892
ENSMUSG00000029373	Pf4	0	3.46266	2.40012	1.45111	4.10216	0.903081	17.0818	7.61055	29.9281	518.089	396.795	405.282	0	0	0	0	0	0	0.0627173	0	0	0	0	0.501178	0.360458	0	3.66763	0	0	0	0	0	0	0	0	0.0734497	0.069118	2.16107	1.96586	4.45087	0	0	40.7959	38.5441	16.5466	10.4954	45.446	27.363
ENSMUSG00000029838	Ptn	14.7837	17.3132	8.39602	27.9804	15.1838	16.6931	25.599	4.39442	16.1133	35.1373	12.6188	10.6865	7.24316	8.68127	5.96746	22.3763	2.96045	10.4332	9.00168	4.38297	6.55011	5.8334	5.48987	17.2445	28.5331	64.4132	14.7006	78.889	52.7283	27.6148	6.91769	26.2339	20.4138	30.1651	2.4389	10.6912	60.9251	47.9735	52.5045	59.7479	25.1385	46.7454	4.2692	8.43784	2.73141	6.24113	9.83638	5.8236
ENSMUSG00000031548	Sfrp1	35.9484	24.2586	16.8633	28.3969	18.6129	23.6641	0.723017	1.80273	1.45713	0.555033	0.933637	0.667324	8.53917	8.01366	14.1867	4.24493	2.27794	18.7497	1.10122	0.714589	1.24374	1.03156	0.998179	0.873278	6.90889	10.795	7.4606	14.3478	16.4068	16.9156	1.97736	1.4252	1.29766	0.92888	0.950942	1.04355	4.39124	2.18982	0.731928	1.06057	4.00473	5.40213	0.277079	0.234404	0.713656	1.02526	0.193946	1.10761
ENSMUSG00000027996	Sfrp2	2.34269	2.50556	7.81804	7.30679	5.73423	2.15074	0	0	0	0	0	0.0527963	1.34514	2.63276	28.7749	3.30069	23.9024	28.2084	0	0	0.0174179	0.018375	0.0687104	0	1.64823	5.64833	0.528485	7.63068	39.9799	0.0517057	0	0.753491	2.84313	4.34943	0	0	0	0.164695	0	0.269207	0.0551338	5.52329	0.0229654	0.0190397	0.0222952	0.0322782	0	0.0893714
ENSMUSG00000021319	Sfrp4	1358.76	572.158	1365.85	1486.34	1640.82	1974.12	3.66027	30.4988	26.8891	10.7423	0	20.3045	81.773	126.691	385.631	185.188	437.632	1072.12	2.80456	0.0418623	0.0640674	0.0225293	0.0210612	5.07323	884.922	857.52	360.629	1648.54	461.033	1087.72	83.5011	37.7516	280.658	29.8744	32.6095	63.1161	7.72697	12.9812	17.1298	0.137529	0.0675986	0	0.0140787	0.0466885	0.0820073	0	0.0178844	0.0730511
ENSMUSG00000018822	Sfrp5	0	0.807479	0	0.0745923	0	0	0	0	0	0	0	0	1.88454	0.170476	3.17375	6.73856	0	0	0	0	0	0	0	0	0.0222346	0	0	0	0.503372	0	0.35547	0	3.61461	1.03098	1.42118	2.9676	8.35644	17.7561	7.81471	20.5149	12.62	14.8645	0	0	0	0.182881	0	0.320695
ENSMUSG00000025020	Slit1	0	0	0.122601	0	0	0	0	0.253236	0	0.00773264	0	0	0	0	0	0.00991902	0	0	0.00620711	0	0	0	0.0124923	0.21494	0	0	0	0	0	0	0.0798472	0	0.00840505	0	0.00723881	0	0.00684059	0	0	0	0	0.0139471	0	0.0484627	0.016214	0.00586851	0	0
ENSMUSG00000031558	Slit2	0.82474	0.531699	1.51343	0.676718	0.724271	1.15157	0.139754	0	0.0695851	0.00607268	0	0.00502555	0.530787	1.03465	1.09497	0	0.547457	0.0669555	0.00974927	0	0	0.00262361	0.00245264	0	0	0	0.0167684	0.0165079	0	0.0885913	0.340407	0.23962	3.12545	0.998065	0.497425	0.682202	0.0778958	0.527416	3.26811	0.339533	0.366052	0.629802	0	0.0788369	0.00636668	0.0437829	0	0.00212676
ENSMUSG00000056427	Slit3	4.98176	7.65975	7.80719	3.73761	1.4577	3.96337	0	0.0950546	0.0802971	0	0	0.087434	3.86221	1.11225	2.30732	2.72017	4.03204	1.61932	0.00605774	0.0181746	0	0	0.0121917	0.0645437	3.7462	3.18799	3.47998	6.1133	4.18993	7.48632	1.0353	0.862947	1.09097	0.307122	0.876012	1.53948	1.84257	1.62812	2.6794	4.09998	0.69457	1.6606	0.0203743	0	0	0.040091	0.0258818	0
ENSMUSG00000029304	Spp1 (Opn)	575.549	340.849	249.067	247.933	392.847	937.469	24.232	0.139975	0.227391	6.41767	3.22211	0.781714	3037.06	3697.72	1030.72	2098.19	2083.08	1586.87	0.312216	0.178423	0.068266	0.0480114	0.0673241	0.594033	1.05102	472.407	3.14529	2.19015	19.7012	16.0319	14081.7	3554.48	19119.9	1738.79	8228.71	14110	1979.25	1187.67	2072.61	884.38	1660.91	428.613	0.570051	2.33816	5.18464	9.10856	0.495466	4.55355
ENSMUSG00000002603	Tgfb1	0.0301035	0.0773896	0.0886824	0	0.19723	0.0387905	0.28834	0.285568	0.835036	1.30661	1.17208	0.829495	0.0411698	0.10552	0.168383	0.206636	1.48035	0	0.0143676	0.229899	1.83253	0.324781	0.693981	0.344437	0.363333	0.067915	0.8402	0.0973112	0.216462	0.0580257	0.0792096	0.936877	0.466924	0.242808	0.737249	0.471135	1.18754	0.475266	0.100078	0.320994	0.0928093	0.403542	0.202958	0.448706	0.0562959	0.258093	0.110494	0.137906
ENSMUSG00000039239	Tgfb2	6.06259	3.88593	8.56507	7.55868	9.28321	7.77008	1.4272	0	0.0713792	0.939924	0	0.360858	7.12112	9.1516	12.4887	14.6795	9.04812	2.63809	4.49584	6.24642	5.99219	7.8453	8.43769	4.88965	18.3467	15.663	17.5524	15.6992	22.5852	30.0315	18.8395	13.991	12.8813	18.3424	27.5399	10.1387	11.6238	7.71893	5.56696	9.86448	15.1362	15.0655	0.00523222	0.00867566	0.203181	0.0147079	0	0
ENSMUSG00000021253	Tgfb3	11.446	16.3945	18.341	15.1609	7.98939	20.3007	2.5221	0.533978	0	0.0405895	0.309562	0.0335905	35.0108	18.6328	35.5966	24.9396	35.484	32.5548	0	0	0.210554	0	0	1.56218	20.5236	16.2569	22.4159	14.4543	19.9623	20.0341	10.7177	10.4704	9.75032	14.2174	11.3105	6.4486	17.8817	28.606	16.9456	44.8318	12.1018	25.8187	0.248391	0.0121136	0.510655	1.23218	0.00928042	0.0852911
ENSMUSG00000022847	Thpo	0	0.134705	0	0.771504	0	0	0	0	0	3.53917	0	0	1.00325	0.764066	0	3.03723	0.0206138	2.93827	0	0	0	0	0.0201325	0	0.988875	2.86865	1.51408	0.271009	0.109607	0.0606001	3.63985	2.06727	0	0.312099	0.839954	0.890353	4.36561	1.95783	1.84648	0.210344	2.48779	0.561927	0	0	0	0.0189153	0	0
ENSMUSG00000028364	Tnc	189.604	156.521	198.987	126.973	114.028	205.036	0.0949014	1.01904	0.83415	2.31517	0.0046478	1.64295	133.754	99.2303	132.703	82.4963	69.0599	154.822	2.80418	0.539125	0.323283	2.68765	3.04071	0.0755764	6.3923	7.83841	2.08215	2.00175	8.06354	0.845087	23.9759	6.88816	52.4429	21.0608	14.89	36.85	32.5557	38.878	33.0292	31.993	15.4641	32.5722	0.00318093	0.00527438	0.0370573	0.00894171	0.0121223	0.00825256
ENSMUSG00000024401	Tnf (Tnfa)	0	0	0	0	0	0	0	0	0	0	0	1.84943	0	0	0	0.57333	0	0.355384	0.583014	3.58805	0	0.1931	2.27903	3.34485	0	0	1.54271	0	0.0307122	0	0	0	0	2.01136	0	0	0.0494242	0	0	0.117877	0	0	1.62904	0	0.497881	0	0.440704	0.176098
ENSMUSG00000039646	Vasn	6.69661	10.7968	15.933	32.8037	28.2167	26.4427	0.0350408	0.0127856	0.411255	0	0.612656	0.327617	31.8179	15.996	31.2979	56.9532	44.4159	25.6209	0	0	0	0.0394693	0.319777	0.0651125	23.4199	22.9556	12.9495	19.4949	17.8449	14.3765	33.5114	38.3411	31.6935	40.7385	48.9331	28.8709	19.9216	29.6824	17.112	25.8126	58.8383	23.8515	0.0328862	0.286279	0.319266	1.19022	0.0626637	0.234629
ENSMUSG00000020218	Wif1	93.2971	75.123	70.9618	32.0006	35.4123	148.26	0.477563	0.174252	0	0.0188648	0.044651	0.40591	1565.11	2364.76	1488.57	981.794	1053.07	1363.14	0.0908586	0	0	0	0.0152383	0.0403365	0.90514	3.67448	20.003	2.97435	10.2251	5.0608	172.814	160.376	528.503	88.6447	149.51	883.938	1373.89	1240.67	701.202	693.954	765.578	854.237	0.366708	0.0506706	0	0	0	0.0924953
ENSMUSG00000022997	Wnt1	0	0	0	0	0	0	0	0	0	0	0	0	0	0	0	0	0	0	0	0	0	0	0	0	0.479661	0	0.478481	0	0.127007	0.390112	0.454428	0	0.313917	0	0.252336	0	0	0	0	0	0	0	0	0	0	0	0	0
ENSMUSG00000026167	Wnt10a	0	0	0	0	0	0	0	0	0	0	0	0	0	0	0	0	0	0	0	0	0	0	0	0	0	1.31398	0	0	0	0	0	0	0	0	0	0	0	0	0	0	0	0	0	0	0.0194496	0	0	0
ENSMUSG00000022996	Wnt10b	0	0.0848169	0	0	0	0	0	0	0	0.0196165	0	0	0	0	0	0	0	0	0	0	0	0	0	0	0	0.074433	0.650002	0.639903	0.0215669	0.127189	0.925989	0.726652	0.533058	1.55573	0.348911	0.0922055	0	0	0	0	1.90718	0	0	0.403953	0.0205662	0	0	0
ENSMUSG00000015957	Wnt11	1.70627	0.558524	1.3862	2.41865	1.37236	0.846685	0	0	0	0	0	0	0	0.25261	0.513753	0.290985	0.0938088	0	0	0	0	0	0	0.0269465	2.0117	2.47065	2.54034	4.4536	1.45483	2.56371	3.38347	3.27798	0.232873	6.00996	5.74547	1.29136	1.39358	0.585612	1.47976	2.3133	1.1109	2.09123	0	0	0.0264253	0	0	0
ENSMUSG00000029671	Wnt16	0	0	0	0	0.714708	0	0	0.0705439	0	0	0	0	0	0.8791	0.856177	0	0	0.436411	0	0.185461	0	0	0	0	0.00968938	0	0.0579933	0	0.046181	0	1.06886	0.676508	1.08436	2.31215	0.884746	0.385004	0	0	0.117431	0	0	0	0	0	0	0	0	0
ENSMUSG00000010797	Wnt2	0	0	0	0.0628494	0	0	0.0467263	0	0	0.0203037	0	0.0336054	0	0	0	0.0260446	0	0	0	0	0	0	0	0	12.196	15.819	7.68083	10.5971	3.81715	12.786	0	0	0	0	0	0	0	0	0	0	0	0	0	0	0	0	0	0
ENSMUSG00000027840	Wnt2b	0	0	0.012698	0	0	0	0	0	0	0.0128141	0	0.190882	0	0	0	0	0	3.49952	0	0	0.304373	0	0	0	0	0.0324147	0.141534	0.243836	0	0	0	0	0	0.280806	0	0	0	0.723042	0.286593	0	0.265778	0.0231125	0.0138384	0.0917828	0.282125	0	0	0.035902
ENSMUSG00000000125	Wnt3	0	0	0.147497	0	0	0	0	0	0	0	0	0	0	0	0	0	0	0	0.0119481	0	0.0121914	0.0128613	0.0240464	0	0	0	0	0	0	0	0	0	0.0161789	0	0	0	0	0	0	0	0	0	0	0	0	0	0	0
ENSMUSG00000009900	Wnt3a	0	0	0	0	0	0	0	0	0	0	0	0	0	0	0	0	0	0	0	0	0	0	0	0	0.0153009	0	0	0	0	0	0	0	0	0	0	0	0	0	0	0	0	0	0	0	0.0173856	0.0125851	0	0
ENSMUSG00000036856	Wnt4	12.7698	19.0812	16.5621	21.154	20.8322	15.2285	16.1544	17.3531	15.3327	14.7922	13.2209	15.9366	12.3794	13.1163	11.2799	11.4968	13.2003	14.2957	13.6178	16.248	13.1619	14.2908	14.7881	14.5888	8.68283	8.42261	7.53609	10.8021	6.84126	8.76812	15.3147	16.7733	12.9696	14.1714	15.8506	14.6551	10.1982	11.3413	10.8955	10.0309	7.48616	10.554	9.51399	8.10271	13.4597	8.0862	4.59018	10.1928
ENSMUSG00000021994	Wnt5a	3.28318	0.923758	1.43847	0.0362376	1.18755	0.93027	0	0	0	0	0	0	0.915526	1.13186	1.05542	0.608179	1.93162	3.92685	0.394681	0	0	0	0	0.0500622	0.540088	2.52454	4.46093	3.07095	1.58309	5.05709	5.20663	3.82272	4.65088	5.77822	3.12882	4.42411	7.53932	2.00757	2.86371	3.69877	0.690487	2.32265	0	0	0.00613674	0	0	0.0040999
ENSMUSG00000030170	Wnt5b	4.16359	1.71558	0.854746	1.86902	7.34666	3.66396	0.198507	0	0.211798	0	0.843861	0.0999363	1.78563	0	4.62532	0.24342	0.527919	6.24759	0	0	0	0.0149063	0	0	0	0	0.238179	1.17239	0.834528	0.559268	9.44126	8.77982	7.31306	10.0451	9.31831	7.99528	0.427313	3.05383	2.38733	2.11109	1.99031	1.88249	0	0	0	0.667717	0	0.0120834
ENSMUSG00000033227	Wnt6	0	0.0478633	0	0	0.344418	0	0	0	0	0	0	0	0	0.730927	0	0	0	0	0	0	0	0	0	0	0	0	0	0	0	0	0	0	0	0	0	0	1.62561	0	0.0618953	0.11678	0	0.499159	0	0	0	0.0840123	0.0455584	0.294642
ENSMUSG00000030093	Wnt7a	0	0	0	0	0	0	0	0	0	0	0	0	0	0	0	0	0	0	0	0	0	0	0	0	0	0	0	0	0	0	0	0	0	0	0	0	0	0	0	0	0	0	0	0	0	0	0	0
ENSMUSG00000022382	Wnt7b	0	0	0	0	0	0	0	0	0	0	0	0	0	0	0	0	0	0	0	0	0	0	0	0	0	0	0	0	0	0	0.0612185	0	0.0112772	0.876944	0.281661	0.00975335	0.00917814	0.114787	0	0	0.564868	1.3567	0	0	0	0.00787389	0	0.0145341
ENSMUSG00000012282	Wnt8a	0	0	0	0	0	0	0	0	0	0	0	0	0	0	0	0	0	0	0.0210494	0	0	0	0	0	0	0	0	0	0	0	0	0	0	0	0	0	0	0	0	0	0	0	0	0	0	0	0	0
ENSMUSG00000036961	Wnt8b	0	0	0	0	0	0	0	0	0	0	0.0106998	0	0	0	0	0	0	0	0	0	0	0	0.0109548	0	0	0	0	0	0	0	0	0.0109211	0	0	0	0	0	0.0150046	0	0	0	0	0	0	0	0	0	0
ENSMUSG00000000126	Wnt9a	0.0925258	0	0.0817722	0.0851459	0	0	0	0.0230979	0	0.385094	0.0542546	0	2.3568	1.03785	0.841003	1.78185	2.52526	0.828191	0.276001	0	0	0	0.0999851	0	1.72587	5.02723	3.98758	0.934673	3.25098	3.35516	0.912968	0.332259	0.0149493	0.129166	0.218876	0.258585	2.27518	0.0304328	0.826672	0.79799	2.33555	0.471323	0	0	0	0	0	0
ENSMUSG00000018486	Wnt9b	0	0	0	0.031369	0.0065687	0	0	0	0	0	0	0	0	0	0	0	0	0	0	0	0	0.0087564	0	0	0	0	0	0	0	0	0	0	0	0	0	0	0.00896484	0	0	0	0	0	0	0	0	0	0	0
[truncated: 6 more columns]
