# Supplementary material for: Perivascular niche cells sense thrombocytopenia and activate hematopoietic stem cells in an IL-1 dependent manner
Source: Nat Commun. 2023 Sep 28;14:6062. doi: 10.1038/s41467-023-41691-y (PMC10539537; doi:10.1038/s41467-023-41691-y)
Supplement: Supplementary file 5 — Supplementary Data 2 [file 41467_2023_41691_MOESM5_ESM.xls]

## Sheet: Supplementary_Data_2
		Raw Mapped Reads							FPKM values
CBM-EC										CBM-EC-IgG			CBM-EC-GPIbα
	Gene	baseMean	log2FoldChange	lfcSE	stat	pvalue	padj		1	2	3	1	2	3
ENSMUSG00000003153	Slc2a3	315.522	5.26802	0.403727	13.0485	6.48305e-39	8.45973e-35		0	0	0.0103448	5.06826	3.31561	3.74456
ENSMUSG00000029373	Pf4	2898.22	3.9383	0.306445	12.8516	8.42586e-38	5.49745e-34		17.0818	7.61055	29.9281	518.089	396.795	405.282
ENSMUSG00000036353	P2ry12	337.097	5.21386	0.416704	12.5122	6.40573e-36	2.78628e-32		0	0	0	9.91141	20.5287	8.96685
ENSMUSG00000069919	Hba-a1	1192.26	3.64652	0.332118	10.9796	4.79036e-28	1.56273e-24		13.3656	6.91278	14.5835	273.864	315.095	106.811
ENSMUSG00000048489	8430408G22Rik	10672.4	-2.17196	0.198241	-10.9562	6.20812e-28	1.62019e-24		434.352	743.18	672.996	102.799	138.758	142.613
ENSMUSG00000029922	Mkrn1	769.482	2.96002	0.307872	9.61444	6.94874e-22	1.51123e-18		0.973209	1.45506	1.54489	15.688	18.2282	10.3795
ENSMUSG00000069917	Hba-a2	966.606	3.28471	0.35721	9.19546	3.73399e-20	6.96069e-17		17.061	7.83915	17.0234	299.215	340.051	117.533
ENSMUSG00000029321	Slc10a6	302.404	-3.89761	0.43635	-8.93229	4.17271e-19	6.80621e-16		5.25846	25.3594	8.48636	0.064668	0.102041	0
ENSMUSG00000019997	Ctgf	822.851	-3.07034	0.352733	-8.70442	3.19208e-18	4.62816e-15		20.7347	37.2504	15.3118	2.89657	1.09845	1.20517
ENSMUSG00000049493	Pls1	223.708	3.46523	0.441633	7.84641	4.28125e-15	5.5866e-12		0.0270868	0	0.0385337	7.7446	6.5188	1.69483
ENSMUSG00000060063	Alox5ap	278.368	3.40626	0.439893	7.7434	9.67924e-15	1.14822e-11		0.618355	0.0451249	0.0439836	18.1635	23.7002	48.9637
ENSMUSG00000020057	Dram1	272.405	3.19963	0.436032	7.33807	2.16698e-13	2.35641e-10		0.346035	0.0126261	0.0738405	9.56297	10.9495	4.03166
ENSMUSG00000042515	Mum1l1	1700.61	-2.30402	0.318122	-7.24257	4.40262e-13	4.41921e-10		35.6936	35.416	12.9104	4.07061	2.83986	6.17596
ENSMUSG00000028307	Aldob	5131.51	-1.86254	0.259829	-7.16832	7.59264e-13	7.07688e-10		122.239	213.705	142.627	22.7585	53.9273	39.5059
ENSMUSG00000031517	Gpm6a	26422.9	-1.23963	0.174534	-7.10251	1.2251e-12	1.06576e-09		552.675	568.156	430.075	155.018	236.064	248.876
ENSMUSG00000056214	Pard6g	213.415	-2.76009	0.398264	-6.93029	4.19988e-12	3.42527e-09		5.09573	8.04891	4.11344	0.378749	0.367778	0.337551
ENSMUSG00000002944	Cd36	18622.6	-1.40025	0.208207	-6.72528	1.75253e-11	1.34522e-08		305.37	361.3	292.196	74.8509	109.858	162.319
ENSMUSG00000006360	Crip1	1528.09	2.17424	0.324239	6.70567	2.0049e-11	1.45344e-08		20.8368	40.0879	73.1797	335.105	289.55	193.708
ENSMUSG00000030159	Clec1b	1244.08	2.2069	0.339393	6.50249	7.90012e-11	5.42572e-08		2.18871	3.27732	3.61302	18.3301	32.194	8.53883
ENSMUSG00000046949	Nqo2	1345.62	1.68682	0.261917	6.44028	1.19254e-10	7.78076e-08		6.99977	8.0782	4.78091	32.2476	20.0974	22.101
ENSMUSG00000028581	Laptm5	284.143	2.83267	0.445607	6.35688	2.05889e-10	1.27935e-07		0.222529	0.0202991	0.0197857	10.0321	16.8884	3.86103
ENSMUSG00000022500	Litaf	5429.96	0.996019	0.158667	6.2774	3.44277e-10	2.04203e-07		64.2097	68.962	52.6935	123.283	137.504	122.075
ENSMUSG00000045954	Cavin2	6895.49	-1.34508	0.216531	-6.21194	5.2334e-10	2.96916e-07		139.041	112.62	199.727	50.7772	46.6259	72.2444
ENSMUSG00000015189	Casd1	932.188	-1.8514	0.298636	-6.19953	5.66306e-10	3.07905e-07		18.7286	14.8883	17.3624	2.59245	3.43263	5.82997
ENSMUSG00000044258	Ctla2a	11919.2	0.971271	0.159031	6.10743	1.0125e-09	5.28484e-07		310.808	282.146	279.541	525.51	728.531	566.558
ENSMUSG00000030711	Sult1a1	5593.53	-1.17848	0.194768	-6.05071	1.44205e-09	7.23742e-07		230.662	282.391	210.024	78.8097	124.811	106.605
ENSMUSG00000050335	Lgals3	184.05	2.68962	0.448072	6.00264	1.94133e-09	9.38237e-07		0.0567103	0	0	20.3051	5.79363	1.7334
ENSMUSG00000022010	Tsc22d1	10569.5	1.19767	0.200242	5.98113	2.21599e-09	1.03273e-06		30.659	26.9219	36.8532	90.0071	88.0897	51.9357
ENSMUSG00000040713	Creg1	664.226	1.62478	0.273407	5.94271	2.80353e-09	1.26149e-06		5.79924	5.06216	6.2351	19.0351	21.6705	20.1642
ENSMUSG00000050605	Zfp61	210.287	2.65361	0.447562	5.92904	3.04711e-09	1.32539e-06		0.0307105	0.17929	0	2.38866	6.68549	7.92921
ENSMUSG00000058818	Pirb	258.226	-2.30237	0.391152	-5.88613	3.95345e-09	1.66415e-06		6.24523	5.23683	2.90003	0.747551	0.589791	0.415258
ENSMUSG00000020423	Btg2	9036.78	-1.09054	0.186271	-5.85457	4.78237e-09	1.95016e-06		225.87	219.115	178.449	87.6474	73.2199	124.997
ENSMUSG00000096440	Vmn2r-ps20	94.2931	-2.61411	0.447829	-5.83729	5.30564e-09	2.09798e-06		15.1707	42.9754	19.2275	0	0	0
ENSMUSG00000037266	Rsrp1	6042.16	-0.890597	0.153087	-5.81757	5.97097e-09	2.29162e-06		124.182	108.589	90.8486	58.2941	57.188	57.0332
ENSMUSG00000022372	Sla	214.533	2.58701	0.447643	5.77918	7.50667e-09	2.7987e-06		0.0917637	0.00418533	0	3.08024	1.51789	1.87265
ENSMUSG00000058794	Nfe2	158.002	2.58381	0.447956	5.76799	8.02218e-09	2.90782e-06		0.0705272	0.0643347	0	2.32909	10.6144	1.5851
ENSMUSG00000056014	A430033K04Rik	135.038	-2.4425	0.425382	-5.74189	9.36234e-09	3.30187e-06		3.67436	5.94441	6.56276	1.9488	1.38933	2.08882
ENSMUSG00000038147	Cd84	509.937	2.14129	0.378585	5.65603	1.54914e-08	5.31967e-06		0.856785	0.882698	1.85817	7.51159	8.99611	3.93279
ENSMUSG00000040651	Fam208a	1682.51	-1.19565	0.213096	-5.61083	2.01354e-08	6.73711e-06		20.4642	18.6039	17.4061	10.5304	8.24612	10.3205
ENSMUSG00000043419	Chd3os	146.6	-2.46515	0.442925	-5.56561	2.61238e-08	8.52223e-06		3.18989	9.90258	5.69044	0.484031	0.138867	0.127454
ENSMUSG00000073155	1810058I24Rik	1494.32	1.36981	0.248652	5.50894	3.60991e-08	1.14892e-05		11.0893	10.5645	16.7987	30.8687	40.4823	38.8701
ENSMUSG00000072844	G530011O06Rik	2029.98	1.47274	0.268154	5.49214	3.97092e-08	1.23373e-05		21.5605	20.5801	17.7293	50.6712	40.6001	93.5791
ENSMUSG00000029417	Cxcl9	2346.95	1.513	0.278694	5.42889	5.67063e-08	1.72084e-05		11.6068	27.9117	12.9643	59.481	46.0828	66.2067
ENSMUSG00000054263	Lifr	4047.8	-0.83559	0.157768	-5.29634	1.18149e-07	3.50391e-05		22.165	25.5354	23.0068	12.3039	13.6588	13.9823
ENSMUSG00000071226	Cecr2	81.6146	-2.35514	0.446915	-5.26976	1.36603e-07	3.9612e-05		0.649343	0.271604	0.768857	0	0	0.0056952
ENSMUSG00000004843	Chmp2b	1473.43	-1.08526	0.206234	-5.26227	1.42285e-07	4.03625e-05		53.7157	50.7459	47.9741	24.3622	24.5469	20.45
ENSMUSG00000030513	Pcsk6	155.111	-2.26819	0.432779	-5.24098	1.59724e-07	4.43455e-05		1.76159	4.46947	1.46429	0.240318	0.168535	0.16205
ENSMUSG00000030717	Nupr1	2603.66	1.45087	0.279891	5.18372	2.17506e-07	5.913e-05		13.4073	20.3365	36.7863	88.5076	70.5217	64.6698
ENSMUSG00000024501	Dpysl3	800.272	1.5234	0.29703	5.12878	2.91627e-07	7.76622e-05		1.88367	2.98857	3.14627	9.62471	6.75174	11.0979
ENSMUSG00000028024	Enpep	719.256	-1.40362	0.27653	-5.07585	3.85774e-07	9.87051e-05		12.74	8.3739	10.5192	3.56084	3.80724	3.3333
ENSMUSG00000068039	Tcp1	2416.16	0.976011	0.192219	5.0776	3.82242e-07	9.87051e-05		15.8575	12.8562	15.1163	32.4864	31.9646	25.7849
ENSMUSG00000026819	Slc25a25	181.19	2.16714	0.433447	4.99978	5.73968e-07	0.000144033		0.113739	0.332007	0.339791	4.40848	1.33354	4.3927
ENSMUSG00000020838	Slc6a4	91.4267	2.22693	0.445964	4.99352	5.92896e-07	0.000145975		0	0	0	2.73841	2.32792	0.526833
ENSMUSG00000046079	Lrrc8d	550.684	-1.57327	0.315586	-4.98523	6.18894e-07	0.000149554		3.91368	5.76406	4.59298	2.10116	1.8646	3.14922
ENSMUSG00000021806	Nid2	2029.16	1.21244	0.245068	4.94737	7.52214e-07	0.000178466		11.0243	8.61187	12.7676	37.2354	21.3304	24.1817
ENSMUSG00000020265	Sumo3	7414.25	-1.08067	0.219166	-4.93081	8.18881e-07	0.000190814		102.338	143.868	121.296	37.2287	53.1266	76.2556
ENSMUSG00000009654	Oit3	598.807	-2.03557	0.415282	-4.90167	9.50255e-07	0.000217542		10.0152	30.9998	11.1293	3.87563	0.518259	2.2696
ENSMUSG00000024866	Acy3	746.428	-1.3625	0.280159	-4.86331	1.15439e-06	0.000259718		29.965	32.9285	38.7439	9.85669	14.3531	11.2789
ENSMUSG00000022865	Cxadr	2944.69	-1.3435	0.276835	-4.85306	1.21568e-06	0.000268872		28.8596	46.2527	19.7973	13.5708	13.1402	7.03271
ENSMUSG00000021996	Esd	2499.35	1.09611	0.228264	4.80195	1.57128e-06	0.000341728		22.8829	16.0822	24.1143	53.8102	54.2913	36.1228
ENSMUSG00000050675	Gp1ba	127.498	2.13133	0.446561	4.77276	1.81719e-06	0.000382459		0	0.169741	0	4.05967	5.92742	2.82991
ENSMUSG00000032261	Sh3bgrl2	1133.86	1.2923	0.270639	4.77499	1.79715e-06	0.000382459		10.5037	8.01653	5.57669	21.9051	26.0319	18.4959
ENSMUSG00000000320	Alox12	1739.94	1.27822	0.268802	4.75526	1.98188e-06	0.000404086		12.4326	8.29162	11.7055	37.0202	31.4272	18.1427
ENSMUSG00000039835	Nhsl1	520.97	1.49586	0.314399	4.75782	1.95693e-06	0.000404086		0.752899	1.15451	1.02362	2.7953	3.3718	3.85207
ENSMUSG00000001020	S100a4	65.2999	2.10591	0.447943	4.70129	2.58526e-06	0.000519001		0.359004	0.196489	0.19152	11.6217	12.6768	5.68029
ENSMUSG00000027907	S100a11	2540.92	1.02741	0.219422	4.68234	2.83612e-06	0.000560736		117.74	135.729	177.397	384.379	280.216	273.239
ENSMUSG00000033032	Afap1l1	1149.06	1.36373	0.29273	4.65866	3.18276e-06	0.000619878		6.58548	7.8251	7.35225	24.5472	27.9951	12.1496
ENSMUSG00000041959	S100a10	2602.19	1.24533	0.268261	4.64222	3.44688e-06	0.000661446		47.8154	47.9628	67.2183	166.14	185.501	80.5634
ENSMUSG00000038393	Txnip	13549.4	-0.874561	0.188866	-4.63058	3.64635e-06	0.000689582		284.92	292.692	229.926	104.138	139.283	189.363
ENSMUSG00000028108	Ecm1	1529.19	1.25928	0.272817	4.61584	3.91503e-06	0.000729818		12.2044	11.9411	20.662	50.8702	41.0088	29.8793
ENSMUSG00000049588	Ccdc69	737.495	-1.34304	0.291999	-4.59945	4.23608e-06	0.000778544		23.8902	33.9111	23.8674	7.20964	11.1808	10.3747
ENSMUSG00000074867	Zfp808	334.649	-1.93745	0.421803	-4.59326	4.36373e-06	0.000790865		15.2457	14.924	29.2242	5.28904	1.08185	3.40436
ENSMUSG00000050846	Zfp623	193.454	-1.9141	0.420713	-4.54965	5.37346e-06	0.000960525		7.91434	3.04387	7.89648	0.762153	1.21729	0.630733
ENSMUSG00000024659	Anxa1	6398.75	1.15431	0.254501	4.53558	5.7446e-06	0.000999484		65.4912	43.8566	88.2968	233.138	145.793	106.014
ENSMUSG00000030103	Bhlhe40	2946.48	1.06901	0.235664	4.53614	5.72928e-06	0.000999484		19.837	21.9492	35.046	57.7629	47.4938	68.3922
ENSMUSG00000024349	Tmem173	2553.09	0.868447	0.191884	4.52589	6.01407e-06	0.0010326		32.9102	31.2481	42.1461	70.1293	65.4351	66.8262
ENSMUSG00000034855	Cxcl10	2092.71	1.48336	0.330915	4.48259	7.37436e-06	0.00124128		13.0323	50.8656	21.449	67.6834	128.236	100.882
ENSMUSG00000014905	Dnajb9	3096.43	-0.885382	0.197574	-4.48128	7.41973e-06	0.00124128		109.492	123.915	92.7106	49.9093	51.2303	69.5431
ENSMUSG00000031375	Bgn	18637.6	-0.814645	0.183396	-4.44201	8.91228e-06	0.00143576		186.842	189.736	167.991	73.1854	96.1909	135.849
ENSMUSG00000033671	Cep350	941.765	1.11186	0.250222	4.4435	8.85078e-06	0.00143576		2.28248	1.67436	1.93466	4.47517	4.13602	5.2421
ENSMUSG00000031196	F8	10118.1	-0.778972	0.17521	-4.44593	8.75127e-06	0.00143576		70.1671	59.1349	50.8028	28.3955	32.5888	43.0352
ENSMUSG00000021775	Nr1d2	1737.13	1.29643	0.292642	4.43008	9.41996e-06	0.00149904		11.5671	9.51743	4.36111	23.776	29.5641	17.729
ENSMUSG00000056492	Adgrf5	9091.29	-0.612626	0.13852	-4.42264	9.75011e-06	0.00152705		60.4676	53.3655	63.6905	36.4027	38.2685	41.3795
ENSMUSG00000055044	Pdlim1	1114.45	1.15935	0.262396	4.41832	9.94707e-06	0.00152705		4.46711	6.37363	6.15543	12.5952	17.3471	11.8209
ENSMUSG00000038910	Plcl2	87.6804	1.97713	0.447271	4.42043	9.85024e-06	0.00152705		0.0520334	0.113915	0.00925285	2.72449	0.945433	2.30148
ENSMUSG00000052727	Map1b	9063.82	-0.863502	0.19568	-4.41282	1.02034e-05	0.00154819		47.6875	49.9557	39.2194	22.4675	18.0613	33.3249
ENSMUSG00000030342	Cd9	11594.1	0.899935	0.204221	4.40668	1.04969e-05	0.00157441		163.207	152.657	213.514	419.86	388.036	230.344
ENSMUSG00000038175	Mylip	3502.12	-0.931785	0.211745	-4.40051	1.07999e-05	0.00160145		60.1167	72.561	79.1826	26.7353	43.1301	37.8159
ENSMUSG00000069515	Lyz1	60.2831	1.94489	0.442633	4.3939	1.11334e-05	0.00163235		0.0833605	0	0	6.80979	7.48745	4.34657
ENSMUSG00000015316	Slamf1	92.5722	1.92298	0.440047	4.36994	1.24282e-05	0.00180195		0	0	0	1.48041	5.44707	0.55688
ENSMUSG00000033952	Aspm	72.3606	-1.91685	0.441284	-4.3438	1.40038e-05	0.00200808		1.1462	0.153906	0.394601	0.00398442	0.00628713	0
ENSMUSG00000029464	Gpn3	446.594	1.45865	0.336976	4.32866	1.5002e-05	0.00212783		4.78944	3.77106	2.49528	11.8296	15.0367	10.9531
ENSMUSG00000028063	Lmna	4654.16	1.70191	0.393693	4.32295	1.53956e-05	0.00216018		9.02019	15.5341	25.1443	99.6566	105.301	46.6052
ENSMUSG00000027677	Ttc14	752.712	1.17838	0.27349	4.30867	1.64239e-05	0.00227995		2.26342	1.83265	1.99713	6.3788	4.56707	4.36031
ENSMUSG00000007041	Clic1	4547.89	0.768017	0.178707	4.29762	1.7264e-05	0.00234664		83.3453	71.1868	97.9033	166.444	148.547	131.32
ENSMUSG00000045382	Cxcr4	73.5765	1.91095	0.444513	4.29898	1.71587e-05	0.00234664		0	0.0637938	0.124361	6.78671	2.5174	1.52986
ENSMUSG00000057367	Birc2	1628.89	1.31045	0.306941	4.2694	1.95999e-05	0.00261175		14.0715	12.4674	11.0507	16.2515	49.5331	42.7202
ENSMUSG00000021872	Rnase10	625.205	-1.78065	0.417089	-4.26923	1.96146e-05	0.00261175		18.4156	61.7221	9.56545	7.89206	1.99597	4.86996
ENSMUSG00000046223	Plaur	1649.12	1.09166	0.256217	4.26067	2.03812e-05	0.0026864		41.5885	32.9934	24.24	82.4195	54.9344	93.1783
ENSMUSG00000002058	Unc119	51.76	-1.8718	0.441251	-4.24204	2.21495e-05	0.00289029		1.93691	2.7013	1.13279	0.037406	0.014756	0
ENSMUSG00000024259	Slc25a46	1431.39	-1.14978	0.271943	-4.22801	2.35767e-05	0.00304606		24.3471	26.4841	13.0058	7.22755	9.13191	10.1769
ENSMUSG00000026879	Gsn	368.089	1.67175	0.395705	4.22473	2.39232e-05	0.00306053		0.637091	3.00907	1.95112	11.6885	8.91843	8.32387
ENSMUSG00000075602	Ly6a	13141.5	0.84763	0.202095	4.19421	2.73828e-05	0.00346911		441.155	493.372	654.858	1601.02	959.39	723.012
ENSMUSG00000042331	Specc1	264.963	-1.69772	0.407596	-4.16522	3.11056e-05	0.00390286		1.02384	2.00978	1.59764	0.37246	0.127882	0.388148
ENSMUSG00000048120	Entpd1	5225.92	0.707624	0.170033	4.16168	3.15916e-05	0.00392609		37.0298	29.572	31.403	61.7687	57.3885	45.4817
ENSMUSG00000038173	Enpp6	10082.5	0.892921	0.215625	4.14108	3.45674e-05	0.00425538		57.9964	64.722	90.7597	184.592	139.399	96.7731
ENSMUSG00000015757	Ppil4	1338.57	-1.04049	0.252513	-4.12053	3.78003e-05	0.00460987		16.8262	10.3358	12.2706	7.13393	4.75475	6.20928
ENSMUSG00000022797	Tfrc	419.784	-1.66681	0.407443	-4.0909	4.29709e-05	0.00519192		7.41066	4.10882	4.28361	1.46571	0.268657	1.36613
ENSMUSG00000027361	Gabpb1	886.072	-1.2555	0.307451	-4.08356	4.43505e-05	0.00530944		6.95927	8.19317	7.72491	1.92543	4.30564	2.27282
ENSMUSG00000044197	Gpr146	571.248	1.32215	0.324122	4.07917	4.51961e-05	0.00536149		1.94911	2.98941	1.46865	6.02188	7.62206	5.86261
ENSMUSG00000032231	Anxa2	14472.9	0.722153	0.177617	4.06578	4.78714e-05	0.0056277		134.795	111.867	151.503	271.973	238.297	170.785
ENSMUSG00000032702	Kank1	633.844	-1.43221	0.353239	-4.0545	5.02419e-05	0.00580183		5.02402	8.34897	8.2776	0.995002	2.61283	2.65464
ENSMUSG00000029759	Pon3	984.236	1.38022	0.340267	4.05628	4.98594e-05	0.00580183		3.45519	7.72336	7.68301	26.6865	24.5015	10.4324
ENSMUSG00000078816	Prkcg	117.859	1.8035	0.447575	4.0295	5.5895e-05	0.00639801		0.0338585	0.296502	0.313087	5.79668	1.20718	2.86124
ENSMUSG00000020922	Lsm12	980.683	1.28142	0.319651	4.00881	6.10257e-05	0.00692456		9.17776	11.3021	8.19156	35.3932	34.2772	13.2647
ENSMUSG00000033713	Foxn3	3648.58	-0.705751	0.176226	-4.00481	6.20671e-05	0.00698202		40.5069	47.5724	46.8285	24.8662	31.0821	26.0286
ENSMUSG00000026547	Tagln2	6658.24	0.81716	0.204229	4.0012	6.30234e-05	0.00702899		89.8308	89.5975	133.121	218.149	214.533	147.065
ENSMUSG00000028957	Per3	1824.89	1.0033	0.250927	3.99838	6.37782e-05	0.00705289		3.46547	6.61848	6.41599	11.3223	12.4783	12.2804
ENSMUSG00000033721	Vav3	1055.55	-1.23854	0.311358	-3.97785	6.95403e-05	0.00762548		9.86122	11.7036	13.5668	5.18464	2.18962	5.89332
ENSMUSG00000060470	Adgrg3	5050.12	-0.794274	0.200045	-3.97049	7.17264e-05	0.00779965		131.753	115.434	119.929	50.8221	66.1211	89.8102
ENSMUSG00000043683	Fem1a	148.781	-1.77047	0.44693	-3.96139	7.45132e-05	0.00801506		3.44733	0.45689	2.04524	0.174649	0.206688	0.005559
ENSMUSG00000037902	Sirpa	4185.52	-0.872931	0.220435	-3.96004	7.49358e-05	0.00801506		43.576	54.9961	55.4976	20.2215	24.3319	37.3115
ENSMUSG00000054720	Lrrc8c	3639.06	0.725905	0.183454	3.95686	7.59399e-05	0.00805642		17.9926	13.4266	17.2291	32.266	25.7635	25.6231
ENSMUSG00000049775	Tmsb4x	40412.6	0.433107	0.109577	3.95255	7.7324e-05	0.0081371		1128.53	1155.97	1145.62	1580.87	1669.94	1463.12
ENSMUSG00000027962	Vcam1	22231.7	-1.35816	0.344084	-3.94718	7.90782e-05	0.00825513		383.888	542.843	443.546	84.7385	132.574	221.788
ENSMUSG00000035258	Abi3bp	232.01	-1.76237	0.447831	-3.93535	8.30746e-05	0.0086035		2.82612	8.34697	1.45623	0.154712	0.0152577	0.584156
ENSMUSG00000056216	Cebpg	579.649	-1.4205	0.361213	-3.93256	8.40446e-05	0.00861947		6.55479	8.50729	10.0462	4.25842	1.50054	1.6277
ENSMUSG00000021876	Rnase4	18887.1	-0.553915	0.140905	-3.93112	8.45499e-05	0.00861947		573.399	559.341	429.262	320.953	363.652	379.091
ENSMUSG00000020486	Sept4	2083.96	-1.00751	0.256839	-3.92271	8.75575e-05	0.00885689		41.3131	34.6158	34.5922	14.9447	11.4867	25.4373
ENSMUSG00000021577	Sdha	3007.32	-0.720927	0.183984	-3.91842	8.91318e-05	0.00894678		43.1999	42.9416	47.6556	22.5682	30.0015	27.859
ENSMUSG00000025001	Hells	309.927	1.59465	0.407394	3.91427	9.06793e-05	0.00903263		1.16994	0.667009	0.244453	3.64119	2.37643	3.99674
ENSMUSG00000017491	Rarb	140.247	-1.74594	0.448062	-3.89665	9.75308e-05	0.00964151		2.50049	5.91776	3.47073	0.407447	0.464332	0.024977
ENSMUSG00000027858	Tspan2	696.135	1.41094	0.363105	3.88576	0.000102011	0.0100086		3.19435	2.99354	3.13033	3.92442	12.6764	15.9411
ENSMUSG00000028099	Polr3c	528.197	1.28998	0.332134	3.88391	0.000102791	0.0100099		3.88983	2.96353	4.08385	7.91028	9.11068	15.2635
ENSMUSG00000069456	Rdh16	260.988	-1.47859	0.382166	-3.86898	0.00010929	0.0105639		3.88117	2.62205	3.27303	1.06048	0.586841	1.03608
ENSMUSG00000096950	Gm9530	45.7517	-1.67363	0.432822	-3.86679	0.000110276	0.0105808		1.18354	1.00764	1.74216	0	0	0
ENSMUSG00000026456	Cyb5r1	2061.34	-0.96821	0.250624	-3.86319	0.000111914	0.0106596		24.4483	42.9706	23.5958	13.3173	13.3521	17.6461
ENSMUSG00000086765	Gm11827	42.7538	-1.659	0.433425	-3.82764	0.000129377	0.0122336		3.08093	4.04699	1.56142	0	0.0264055	0
ENSMUSG00000040181	Fmo1	5110.97	-0.833048	0.217974	-3.82178	0.000132494	0.0123612		74.5559	82.6392	63.7895	30.6617	56.2328	36.5954
ENSMUSG00000032372	Plscr2	1913.82	-0.885704	0.231766	-3.82154	0.000132621	0.0123612		49.5361	28.1457	32.2418	19.5522	18.3567	19.5527
ENSMUSG00000026628	Atf3	1715.55	1.19918	0.31398	3.81928	0.000133843	0.0123866		12.0026	36.9349	16.2816	47.7465	51.2891	76.3532
ENSMUSG00000028270	Gbp2	1245.34	1.00117	0.262471	3.81439	0.000136519	0.0125453		15.7465	9.87138	17.9178	32.8647	27.494	34.9535
ENSMUSG00000025925	Terf1	588.921	-1.26356	0.331913	-3.8069	0.000140722	0.0128412		26.6647	23.5107	23.3524	4.96565	11.7974	9.24036
ENSMUSG00000027699	Ect2	61.5604	-1.65769	0.436203	-3.80027	0.000144537	0.0130977		0.729188	0.465614	2.00265	0.0352057	0	0.00728376
ENSMUSG00000062825	Actg1	27882.7	0.518961	0.13671	3.79607	0.00014701	0.013181		389.718	350.95	465.014	582.285	619.019	567.611
ENSMUSG00000025503	Taldo1	2042.47	1.12533	0.296507	3.79528	0.000147477	0.013181		24.5752	40.4861	16.9552	54.8595	96.9418	49.9702
ENSMUSG00000097115	1810019N24Rik	59.9799	-1.63965	0.432952	-3.78713	0.000152396	0.013528		4.43202	0.443412	6.38127	0	0.0245066	0.0257057
ENSMUSG00000096768	Erdr1	751.236	1.13701	0.300949	3.77807	0.000158047	0.0138413		11.6242	26.6115	18.6037	47.5772	45.4426	49.5875
ENSMUSG00000020290	Xpo1	1465.06	0.842784	0.22307	3.77811	0.000158021	0.0138413		6.69094	7.57043	5.32287	13.8675	11.1069	12.3099
ENSMUSG00000051615	Rap2a	632.428	1.07503	0.286041	3.75831	0.000171066	0.0148816		4.16523	3.89622	4.4441	11.4408	10.1081	7.72509
ENSMUSG00000031502	Col4a1	18289.2	0.752386	0.200659	3.74957	0.000177137	0.0151499		101.659	63.8443	101.226	209.873	130.165	130.459
ENSMUSG00000052102	Gnpda1	315.178	-1.47348	0.393047	-3.74887	0.000177633	0.0151499		19.2939	9.57946	10.0578	2.43089	2.21991	4.64123
ENSMUSG00000073176	Zfp449	59.6378	-1.63736	0.436672	-3.74962	0.000177101	0.0151499		3.32621	0.503979	0.541359	0	0.0386546	0
ENSMUSG00000029363	Rfc5	140.727	1.61704	0.433883	3.7269	0.000193846	0.0164253		0.36108	0.568174	0.200654	2.10832	3.39641	1.71232
ENSMUSG00000055214	Pld5	72.5158	-1.66258	0.446744	-3.72155	0.000198008	0.0166397		0.605442	0.464678	0.768489	0.031751	0.028629	0.0900895
ENSMUSG00000036036	Zfp57	1364.85	1.0425	0.280214	3.72038	0.000198927	0.0166397		11.2158	13.2115	6.36445	24.8395	16.9641	28.7028
ENSMUSG00000021213	Akr1c13	208.438	1.62243	0.436886	3.71363	0.000204305	0.0169807		0.602101	1.42801	4.55042	9.68025	17.0293	15.9139
ENSMUSG00000079737	3110001I22Rik	172.767	1.65872	0.447881	3.70349	0.000212653	0.0175627		0.550702	0.0223266	1.39276	11.0873	9.22995	5.45688
ENSMUSG00000042272	Sestd1	636.971	1.04438	0.282468	3.69735	0.000217859	0.0178795		2.10586	1.8995	1.43707	3.97605	4.31698	4.20532
ENSMUSG00000028681	Ptch2	45.1148	-1.61626	0.437566	-3.69376	0.000220963	0.0180209		0.38803	0.51485	1.11657	0.00766404	0.0241866	0.00634251
ENSMUSG00000033446	Lpar6	12181.6	-0.692416	0.18761	-3.69073	0.000223613	0.0180292		344.75	275.605	231.343	128.951	180.262	210.883
ENSMUSG00000090386	Mir99ahg	1306.5	-1.1168	0.302617	-3.69048	0.000223827	0.0180292		9.66952	8.37522	7.08479	1.86389	3.31139	5.18772
ENSMUSG00000004633	Chn2	485.152	-1.32435	0.359565	-3.68321	0.000230318	0.0184381		7.79483	4.66443	5.42705	1.26716	1.40844	2.99428
ENSMUSG00000097445	Gm26631	245.971	-1.5733	0.427884	-3.67692	0.000236063	0.0187828		6.8142	11.603	4.68239	2.65023	1.09594	0.559655
ENSMUSG00000027287	Snap23	4029.82	0.671923	0.183033	3.67106	0.000241551	0.0190218		27.7103	36.3956	34.8291	61.1746	45.4794	57.0514
ENSMUSG00000068747	Sort1	208.981	-1.55506	0.423651	-3.6706	0.000241982	0.0190218		1.08713	3.64631	1.61594	0.375485	0.573376	0.300715
ENSMUSG00000028713	Cyp4b1	13961.9	-1.25962	0.343593	-3.66601	0.000246363	0.0191357		384.343	627.747	335.913	94.3881	172.638	203.512
ENSMUSG00000002319	Ipo4	338.369	1.32506	0.361401	3.66646	0.000245931	0.0191357		1.2773	1.09703	1.75419	5.20866	4.98523	3.18695
ENSMUSG00000026814	Eng	5944.4	-0.591185	0.161422	-3.66235	0.000249911	0.0192964		79.3661	91.7548	84.1568	47.5596	58.4497	63.1502
ENSMUSG00000034613	Ppm1h	906.984	-1.08615	0.296747	-3.6602	0.000252021	0.0193449		5.71867	5.27106	5.867	2.65504	3.11914	1.36725
ENSMUSG00000062515	Fabp4	46292.2	-0.737916	0.202346	-3.64681	0.000265516	0.0202615		4101.07	4560.15	3978.72	1471.66	2830.84	3139.05
ENSMUSG00000029860	Zyx	1165.48	1.216	0.333769	3.64325	0.000269216	0.0204244		10.8496	3.80454	8.29861	18.2209	30.9733	14.0251
ENSMUSG00000020718	Polg2	1215.9	-0.792277	0.217717	-3.63902	0.000273676	0.0206427		15.7955	17.0696	16.4573	9.03927	8.41702	10.2728
ENSMUSG00000025492	Ifitm3	19839.3	0.45969	0.126494	3.63408	0.000278971	0.0208017		1212.66	1088.86	1212.27	1548.52	1677.09	1825.32
ENSMUSG00000037465	Klf10	3390.7	0.841656	0.231519	3.63537	0.000277582	0.0208017		42.7007	22.8027	41.4122	58.2349	73.7638	71.3007
ENSMUSG00000058979	Hdhd5	59.8037	-1.61444	0.444599	-3.63123	0.000282073	0.0209135		0.314062	2.01686	2.11106	0.0545871	0.0538341	0.12423
ENSMUSG00000036912	Piwil4	67.2465	1.61649	0.446826	3.61772	0.000297211	0.0219113		0.0391338	0.0713954	0.0904666	1.30085	0.342109	1.68166
ENSMUSG00000041268	Dmxl2	376.69	-1.34473	0.372268	-3.61228	0.000303521	0.0222508		3.05448	1.48411	1.46054	0.412846	0.751042	0.646609
ENSMUSG00000038991	Txndc5	414.851	-1.32839	0.369562	-3.59448	0.000325034	0.0236948		6.07985	7.73759	6.46074	3.21709	2.07592	1.05789
ENSMUSG00000073599	Ecscr	8245.74	0.596421	0.16659	3.58018	0.000343359	0.0248916		173.543	166.853	193.973	273.402	327.491	229.912
ENSMUSG00000039768	Dnajc11	492.256	1.31034	0.366492	3.57537	0.000349731	0.0249379		0.503255	1.17377	1.39677	2.33255	3.27804	4.23683
ENSMUSG00000062232	Rapgef2	2164.72	0.718388	0.200926	3.57539	0.000349704	0.0249379		4.89958	6.3143	4.86062	10.2597	8.99857	8.17174
ENSMUSG00000039770	Ypel5	5232.27	0.661792	0.184954	3.57815	0.000346034	0.0249379		48.4052	66.7753	75.562	110.162	104.415	98.826
ENSMUSG00000068794	Col28a1	40.3334	1.52719	0.428313	3.56558	0.000363046	0.0257467		0	0	0	0.935532	0.649529	0.774216
ENSMUSG00000028268	Gbp3	844.241	1.09734	0.307887	3.56409	0.000365119	0.0257537		8.49057	6.25541	7.45085	21.698	10.4387	22.0743
ENSMUSG00000054855	Rnd1	314.354	-1.29465	0.363848	-3.55822	0.000373383	0.026195		9.37549	7.5286	9.32115	2.80851	3.6281	4.03548
ENSMUSG00000046169	Adamts6	101.769	-1.575	0.443155	-3.55407	0.000379323	0.0263286		1.85737	3.61183	0.139887	0.0949501	0.0374561	0.14144
ENSMUSG00000025279	Dnase1l3	54383.4	-0.708935	0.199407	-3.55522	0.000377657	0.0263286		548.788	683.295	583.66	219.93	422.497	444.45
ENSMUSG00000004535	Tax1bp1	4516.31	-0.674315	0.189992	-3.54917	0.000386447	0.0265408		31.2325	46.3812	39.521	21.4619	23.2237	27.9145
ENSMUSG00000021481	Zfp346	172.406	-1.58028	0.445109	-3.55032	0.000384762	0.0265408		4.71833	2.65148	2.74594	0.931926	0.354653	0.0816598
ENSMUSG00000019189	Rnf145	1547.38	-0.818327	0.23066	-3.54775	0.000388531	0.0265442		11.2459	12.6114	11.6378	5.47467	8.17469	5.75214
ENSMUSG00000022807	Osbpl11	720.258	-1.08653	0.306563	-3.54424	0.000393746	0.0267604		8.34549	14.4769	8.22439	5.5104	3.89198	3.78901
ENSMUSG00000026126	Ptpn18	308.056	1.29478	0.365883	3.53877	0.000401995	0.0271794		2.95486	4.43518	5.66052	14.2695	11.6495	15.2382
ENSMUSG00000083457	Cyp4b1-ps2	548.345	-1.19358	0.337804	-3.53336	0.000410311	0.0275987		192.383	310.227	163.851	50.7347	86.3473	98.082
ENSMUSG00000028029	Aimp1	820.209	0.921192	0.261439	3.52355	0.000425812	0.0281574		20.7542	20.9708	24.5819	38.399	50.6748	47.0756
ENSMUSG00000050947	Amigo1	87.2047	-1.57704	0.447326	-3.52549	0.000422701	0.0281574		1.19822	1.35326	1.3258	0.157024	0.228212	0.0478756
ENSMUSG00000022365	Derl1	929.253	1.08028	0.306784	3.52132	0.000429407	0.0281574		8.67734	9.84081	5.636	12.1851	21.2371	24.6617
ENSMUSG00000000440	Pparg	8954.66	-0.769672	0.218542	-3.52185	0.000428546	0.0281574		280.467	297.824	220.991	93.9469	166.102	197.224
ENSMUSG00000040877	Wdr25	54.4829	1.56883	0.445107	3.52461	0.000424106	0.0281574		0.0958324	0	0.0170414	1.42623	1.4045	0.335997
ENSMUSG00000007659	Bcl2l1	702.92	1.02558	0.291863	3.51392	0.00044154	0.0286649		3.65318	4.82047	4.37987	7.86711	8.88495	12.8889
ENSMUSG00000028479	Gne	297.833	-1.27262	0.362074	-3.5148	0.000440083	0.0286649		2.45272	3.2472	3.9313	1.20259	0.886307	1.15017
ENSMUSG00000039826	Trub2	217.236	1.5064	0.429022	3.51124	0.000446021	0.0288125		0.467115	0.578279	0.320392	1.4788	5.56481	6.42501
ENSMUSG00000071068	Treml2	78.6257	1.50004	0.427824	3.50622	0.000454516	0.0292166		0.0233683	0	0	2.47761	2.22712	0.100839
ENSMUSG00000026880	Stom	3423.26	-0.741803	0.211744	-3.5033	0.000459527	0.029394		64.0826	83.7075	64.2854	34.926	35.5394	54.6939
ENSMUSG00000031503	Col4a2	9664.12	0.708056	0.202689	3.49331	0.000477067	0.030367		56.0666	39.5442	53.7624	107.846	87.5261	58.813
ENSMUSG00000048878	Hexim1	782.015	-1.18351	0.339272	-3.48838	0.000485963	0.0307832		19.7351	17.1601	9.23354	3.87711	4.30158	9.02411
ENSMUSG00000037966	Ninj1	1782.45	0.705449	0.202803	3.47849	0.000504251	0.0316345		37.9861	37.2955	41.2692	71.4479	70.8419	56.9559
ENSMUSG00000029128	Rab28	551.182	-1.15657	0.332469	-3.47874	0.00050377	0.0316345		21.3183	22.9832	22.4936	5.17739	11.8348	8.12924
ENSMUSG00000022037	Clu	1998.69	1.01533	0.29301	3.46516	0.00052991	0.0330429		9.7767	14.135	25.3642	35.9435	46.9448	28.9852
ENSMUSG00000035530	Eif1	19351.5	0.381387	0.110093	3.46422	0.000531765	0.0330429		384.607	369.382	344.465	486.634	493.321	472.742
ENSMUSG00000025666	Tmem47	1446.18	0.82014	0.236872	3.46238	0.000535422	0.0331124		11.7802	10.9942	11.88	21.3056	26.6545	16.6717
ENSMUSG00000028138	Adh5	1923.8	0.881913	0.254823	3.46088	0.00053841	0.0331402		29.3043	14.0554	20.5365	39.7697	48.4903	38.6206
ENSMUSG00000026554	Dcaf8	876.316	-0.960252	0.277705	-3.45781	0.000544584	0.0333628		13.7375	15.3149	14.457	5.36992	9.34191	6.19524
ENSMUSG00000025212	Sfxn3	1005.72	1.17441	0.339945	3.45469	0.000550916	0.0334368		8.77472	4.61461	14.0749	30.4564	19.9247	20.1459
ENSMUSG00000031953	Tmem170	61.3574	1.53258	0.443555	3.45523	0.000549824	0.0334368		0.271147	0.0395743	0.17358	1.01325	3.95992	3.37365
ENSMUSG00000031799	Tpm4	15530.4	0.531017	0.154101	3.44591	0.000569143	0.0343831		306.776	221.115	263.118	431.912	407.548	333.272
ENSMUSG00000084992	Gm13842	46.9908	1.47539	0.428349	3.44436	0.000572421	0.0344217		0.0942466	0	0	7.1667	2.81098	1.72844
ENSMUSG00000018102	Hist1h2bc	672.86	1.01249	0.294146	3.44211	0.000577186	0.0345491		33.7864	25.5961	43.4312	74.4006	82.4049	79.5899
ENSMUSG00000040212	Emp3	833.678	1.15437	0.336054	3.43507	0.000592398	0.0352977		23.9571	16.6918	24.2116	91.7583	52.2887	29.1583
ENSMUSG00000038543	BC028528	1877.18	0.921476	0.268778	3.42839	0.00060718	0.0357398		49.7528	32.5506	42.606	107.506	95.3824	50.9706
ENSMUSG00000044221	Grsf1	324.139	-1.43227	0.417733	-3.42868	0.000606534	0.0357398		9.96065	9.56095	4.72746	0.542905	2.65328	2.29637
ENSMUSG00000030247	Kcnj8	6442.45	-0.66923	0.195334	-3.42607	0.000612375	0.0357398		135.225	214.548	152.037	92.6371	93.8892	125.429
ENSMUSG00000033105	Lss	42.6553	1.48511	0.433536	3.42557	0.000613511	0.0357398		0.00976803	0.00356414	0.013896	0.35229	0.438683	0.266956
ENSMUSG00000037936	Scarb1	1750.6	-0.737897	0.215374	-3.42613	0.000612258	0.0357398		14.6553	18.4868	15.2851	8.52964	11.1968	8.66697
ENSMUSG00000021756	Il6st	24513.9	-0.726125	0.212047	-3.42436	0.00061626	0.0357403		149.265	123.673	110.633	44.1431	90.4841	91.8151
ENSMUSG00000020990	Cdkl1	362.216	-1.45749	0.426261	-3.41924	0.000627955	0.0359394		15.9705	20.6004	12.336	0.867447	2.11732	7.38061
ENSMUSG00000058715	Fcer1g	4411.42	0.877649	0.25657	3.4207	0.000624608	0.0359394		226.014	144.51	141.699	425.628	394.234	189.167
ENSMUSG00000025464	Paox	31.7484	-1.46284	0.427714	-3.42014	0.000625879	0.0359394		2.26854	1.002	1.65608	0.0259405	0	0.0214675
ENSMUSG00000042607	Asb4	86.9224	-1.46072	0.428282	-3.41064	0.000648102	0.0367699		2.03661	3.58846	0.419343	0.0815093	0	0
ENSMUSG00000072872	Rybp	519.16	1.3572	0.397855	3.4113	0.000646544	0.0367699		3.94715	2.35439	0.731324	12.6941	7.08193	5.79656
ENSMUSG00000025776	Crispld1	1949.52	-0.824894	0.242367	-3.4035	0.000665284	0.0372588		29.8717	26.3122	21.6378	10.2927	18.3134	13.721
ENSMUSG00000072568	Fam84b	1656.89	-1.04634	0.30737	-3.40417	0.000663651	0.0372588		19.9068	14.5686	22.2029	3.84353	9.76605	11.1566
ENSMUSG00000032501	Trib1	1092.9	1.13277	0.33267	3.40508	0.000661445	0.0372588		8.00565	2.1183	4.72124	12.4605	11.0986	14.8529
ENSMUSG00000097397	Gm16861	37.7712	-1.4662	0.43104	-3.40155	0.000670052	0.0373654		2.17517	0.513553	3.43569	0	0	0
ENSMUSG00000064061	Dzip3	138.082	1.4724	0.433873	3.39363	0.000689723	0.0381941		0.0812217	0.279426	0.288865	1.43692	1.03424	1.07232
ENSMUSG00000032135	Mcam	3129.64	0.669903	0.197424	3.39322	0.000690766	0.0381941		35.0072	28.6569	32.7087	58.4817	59.6617	41.272
ENSMUSG00000064373	Selenop	141982	-0.58001	0.171122	-3.38946	0.000700292	0.0385574		2816.93	2940.89	2518.72	1293.86	1984.07	2233
ENSMUSG00000037411	Serpine1	144.579	1.44261	0.425805	3.38796	0.000704143	0.0386066		0	0	0.0743533	8.23645	4.90953	0.0250596
ENSMUSG00000004347	Pde1c	53.6148	1.4416	0.42572	3.38627	0.00070849	0.0386824		0	0	0.00585395	0.06437	0.519142	0.571178
ENSMUSG00000087201	Gm15261	1333.6	1.06473	0.314648	3.38389	0.000714678	0.0388577		15.0253	6.9852	17.5096	38.5435	19.4145	37.0399
ENSMUSG00000029701	Rbm28	740.484	0.98797	0.292696	3.37542	0.000737033	0.0399068		4.64912	5.13659	3.36645	8.37155	7.28064	11.0541
ENSMUSG00000070527	Mkrn3	54.6598	-1.47017	0.435712	-3.37417	0.000740393	0.0399231		3.06133	1.17739	1.50073	0.0539281	0.0992771	0
ENSMUSG00000033760	Rbm4b	1205.44	0.782131	0.232368	3.36592	0.000762902	0.0409675		3.66645	4.869	4.17726	7.67868	7.31881	8.84972
ENSMUSG00000025217	Btrc	615.251	1.07071	0.318238	3.36451	0.000766795	0.0409921		3.14953	2.20111	2.63142	4.77183	5.4901	9.01262
ENSMUSG00000003135	Cnot11	43.3918	1.48345	0.441046	3.36349	0.000769643	0.0409921		0.0602101	0.0878775	0.0214137	0.797966	0.846303	1.63469
ENSMUSG00000028469	Npr2	492.974	-1.20084	0.358187	-3.35256	0.000800676	0.0424716		9.70819	8.21321	3.65346	1.86397	3.04183	2.61423
ENSMUSG00000000317	Bcl6b	1217.61	0.774473	0.231201	3.34978	0.000808757	0.0424892		13.4862	9.46946	9.62294	19.2299	20.1642	18.777
ENSMUSG00000001435	Col18a1	1522.6	1.07705	0.321449	3.35062	0.000806318	0.0424892		6.13807	3.01175	8.20896	19.0548	15.3011	8.24074
ENSMUSG00000064370	mt-Cytb	78917	0.346969	0.103601	3.34909	0.000810776	0.0424892		2863.9	2814.49	2649.88	3734.08	3665.98	3349.47
ENSMUSG00000036934	4921524J17Rik	2120.91	-0.83484	0.249618	-3.34447	0.000824407	0.0430308		108.01	70.4329	60.8278	35.8816	54.7162	37.3675
ENSMUSG00000021044	Adck1	145.737	1.439	0.43102	3.33859	0.000842048	0.0436177		0.859222	0.973536	0.884581	2.20082	5.89125	6.39091
ENSMUSG00000058135	Gstm1	1163.71	-0.949412	0.284383	-3.33849	0.000842338	0.0436177		43.6135	74.1072	46.2915	23.845	20.3676	35.5798
ENSMUSG00000034377	Tulp4	1116.7	0.768929	0.230514	3.33571	0.000850809	0.0438822		1.92013	2.0486	2.37871	3.84711	3.58746	4.0778
ENSMUSG00000024379	Tslp	213.218	1.44255	0.434797	3.31776	0.000907435	0.0466186		3.25496	0.848332	4.43206	21.0942	15.6223	7.39075
ENSMUSG00000042492	Tbc1d10b	201.444	-1.38787	0.418526	-3.31608	0.000912891	0.046715		4.24616	3.36099	1.97358	0.488113	0.554549	1.25223
ENSMUSG00000075254	Heg1	7190.58	0.677877	0.204501	3.31479	0.00091711	0.0467475		19.7856	14.9257	24.3765	42.4178	27.9184	28.3726
ENSMUSG00000009863	Sdhb	1978.26	0.698384	0.210956	3.31057	0.000931056	0.0472167		26.9655	31.0284	32.9216	54.0872	57.9028	42.2562
ENSMUSG00000069910	Spdl1	56.5505	-1.39954	0.422843	-3.30982	0.00093355	0.0472167		1.06586	0.244457	3.19504	0.0264653	0	0
ENSMUSG00000032024	Clmp	249.993	-1.35068	0.408422	-3.30708	0.000942756	0.0474981		3.80985	5.85364	2.21204	1.61559	0.700265	0.874832
ENSMUSG00000018008	Cyth4	258.188	1.42734	0.432072	3.30347	0.000954969	0.0479284		0.604043	1.69434	1.97373	5.65955	2.69205	13.1957
ENSMUSG00000067942	Zfp160	407.668	-1.34804	0.408313	-3.30147	0.000961784	0.0480855		6.1981	6.80494	10.5473	3.27294	0.562184	2.4787
ENSMUSG00000028607	Cpt2	360.95	-1.33107	0.403884	-3.29567	0.000981874	0.0489026		11.7222	11.6899	9.10599	1.20638	2.1302	5.62568
ENSMUSG00000075419	Dolk	298.648	-1.20648	0.366394	-3.29285	0.000991767	0.0492075		9.06975	11.9173	7.86144	3.48879	2.46368	4.2417
ENSMUSG00000054099	Slc25a40	226.698	-1.46295	0.444438	-3.29169	0.000995881	0.0492244		0.75886	7.24072	11.2274	0.93977	1.48289	0.736791
ENSMUSG00000046603	Tcaim	115.665	-1.45892	0.443557	-3.28915	0.00100492	0.0494835		5.15715	2.41059	1.96601	0.571213	0	0.0484839
ENSMUSG00000024217	Snrpc	1835.83	-0.742785	0.225939	-3.28755	0.00101064	0.0495783		19.2024	16.629	15.238	8.6459	8.29131	12.8535
		Raw Mapped Reads							FPKM values
BL-EC										BL-EC-IgG			BL-EC-GPIbα
	Gene	baseMean	log2FoldChange	lfcSE	stat	pvalue	padj		1	2	3	1	2	3
ENSMUSG00000062743	Zfp677	396.404	-3.74947	0.448842	-8.35364	6.62e-17	7.45e-13		13.9223	6.02295	23.8221	0.0678118	0.0126786	0.0335607
ENSMUSG00000024228	Nudt12	251.26	-3.43218	0.455771	-7.53049	5.06e-14	1.95e-10		4.25896	3.02325	7.84781	0.00898919	0	0
ENSMUSG00000063894	Zkscan8	200.262	3.39062	0.450486	7.52659	5.21e-14	1.95e-10		0.020645	0.0289052	0.0379179	2.67121	1.74509	1.56177
ENSMUSG00000020170	Frs2	350.888	-3.16844	0.432133	-7.33211	2.27e-13	6.37e-10		4.90936	2.93032	8.15091	0.139252	0.22781	0.137834
ENSMUSG00000002265	Peg3	465.419	-3.2307	0.448055	-7.21049	5.58e-13	1.25e-09		1.80532	1.91588	5.43049	0.0564569	0.00833335	0.080882
ENSMUSG00000027199	Gatm	527.723	-2.20806	0.366094	-6.03139	1.63e-09	3.05e-06		12.2099	11.329	17.0822	2.17515	1.95947	1.92466
ENSMUSG00000064061	Dzip3	237.056	-2.66902	0.458555	-5.8205	5.87e-09	8.25e-06		0.736584	4.67483	1.53208	0.0043565	0.0122178	0
ENSMUSG00000058402	Zfp420	196.795	2.67621	0.45842	5.83789	5.29e-09	8.25e-06		0	0.00867274	0	5.33958	5.85556	1.24739
ENSMUSG00000054115	Skp2	150.456	-2.60897	0.458568	-5.68937	1.28e-08	1.59e-05		2.17062	1.75561	2.5174	0.0255358	0.00596795	0
ENSMUSG00000070476	Fam217b	361.376	-2.22115	0.411485	-5.3979	6.74e-08	7.58e-05		8.1421	5.84502	5.05878	0.902476	0.502955	0.773038
ENSMUSG00000028894	Inpp5b	579.749	-2.19224	0.413502	-5.30165	1.15e-07	0.00011736		5.08235	8.78428	15.9521	0.756059	0.873561	1.89193
ENSMUSG00000044468	Fam46c	641.752	1.80659	0.351806	5.13518	2.82e-07	0.000264238		1.28395	1.76029	1.99898	5.96309	8.78333	8.44574
ENSMUSG00000025766	D3Ertd751e	228.979	2.3009	0.450269	5.11006	3.22e-07	0.000278679		0.189064	0.246623	0.34389	4.86665	1.83635	6.32792
ENSMUSG00000023980	Taf8	226.012	-2.2719	0.455584	-4.98679	6.14e-07	0.00049328		2.1689	11.1363	7.30044	0.313189	0.412553	0.176137
ENSMUSG00000020783	Ncbp3	173.521	-2.17252	0.455644	-4.76802	1.86e-06	0.00136159		1.48093	0.316076	3.87907	0.00486012	0.0136302	0.0120266
ENSMUSG00000026482	Rgl1	836.924	-1.63884	0.344298	-4.75993	1.94e-06	0.00136159		8.07367	13.2621	10.2976	1.88961	3.50648	2.55687
ENSMUSG00000036057	Ptpn23	159.129	2.10767	0.453989	4.64257	3.44e-06	0.00227697		0.17219	0.172203	0.147586	2.40215	3.44467	1.5778
ENSMUSG00000039357	Fut11	139.698	-2.09	0.458354	-4.5598	5.12e-06	0.00303145		3.53895	5.44072	1.61487	0.153797	0.143775	0.117101
ENSMUSG00000014470	Rnf166	129.704	-2.09381	0.458239	-4.56924	4.89e-06	0.00303145		6.46174	5.68454	4.87416	0.0398604	0.13042	0.295909
ENSMUSG00000034333	Zbed4	152.548	-2.06849	0.45524	-4.54374	5.53e-06	0.00310831		0.312433	4.32338	3.85157	0.0480447	0.0256651	0.0169842
ENSMUSG00000058093	Zfp729b	226.226	-2.0635	0.458298	-4.50253	6.71e-06	0.00359697		6.01828	3.6067	4.10418	0.358095	0.0456491	0.584037
ENSMUSG00000027506	Tpd52	550.551	1.76937	0.394372	4.48654	7.24e-06	0.00370147		2.35169	1.85673	1.1619	9.88591	5.44704	12.4404
ENSMUSG00000030281	Il17rc	148.704	1.99381	0.458522	4.34833	1.37e-05	0.00670913		0.110078	0.385302	0.0982799	3.80655	7.21391	3.262
ENSMUSG00000041870	Ankrd13a	518.245	-1.75386	0.405403	-4.32622	1.52e-05	0.00682547		7.5962	7.55192	13.1042	2.54861	0.884425	1.88722
ENSMUSG00000021273	Fdft1	568.41	-1.67387	0.38613	-4.335	1.46e-05	0.00682547		17.4509	16.604	9.82101	3.02935	4.47421	2.15647
ENSMUSG00000026470	Stx6	693.271	1.56722	0.363848	4.30735	1.65e-05	0.00714839		5.36563	5.36603	4.78863	29.7314	16.7997	13.6952
ENSMUSG00000039232	Stx11	86.9607	1.91697	0.451127	4.24929	2.14e-05	0.0089345		0.015339	0.0153402	0	2.24556	3.76626	3.67725
ENSMUSG00000024150	Mcfd2	2805.79	1.10461	0.26217	4.21335	2.52e-05	0.0101085		24.328	32.801	29.2455	50.4817	95.0071	55.6197
ENSMUSG00000037071	Scd1	208.695	-1.90892	0.457488	-4.17262	3.01e-05	0.0116802		4.47624	4.01296	2.45042	0.0818061	0.527679	0.384623
ENSMUSG00000064210	Ano6	4417.88	0.791364	0.190266	4.15924	3.19e-05	0.0119728		28.7241	21.5252	24.555	48.8626	46.1506	38.3255
ENSMUSG00000032803	Cdv3	1610.37	1.18378	0.286107	4.13755	3.51e-05	0.0123397		7.63789	12.4428	6.39293	22.0925	21.2541	24.3666
ENSMUSG00000020561	Twistnb	370.983	-1.88747	0.455858	-4.14049	3.47e-05	0.0123397		21.2385	13.5855	4.3568	0.459621	2.37114	0.421242
ENSMUSG00000001280	Sp1	1863.85	-1.19743	0.291719	-4.10472	4.05e-05	0.0133931		9.63727	14.3268	19.0364	5.62651	4.27808	6.98506
ENSMUSG00000033790	Tubgcp5	550.114	-1.79827	0.437914	-4.10645	4.02e-05	0.0133931		12.2707	10.7439	11.726	0.687838	3.53658	0.638283
ENSMUSG00000042063	Zfp386	1493.36	-1.18934	0.290956	-4.0877	4.36e-05	0.0140022		12.8316	7.22252	12.7588	4.28021	4.89704	3.76913
ENSMUSG00000020737	Jpt1	2978.84	0.835253	0.205649	4.06155	4.87e-05	0.015085		42.2079	40.4323	47.8489	73.1951	73.2784	94.7534
ENSMUSG00000026678	Rgs5	15279.9	-1.85615	0.45747	-4.05742	4.96e-05	0.015085		187.446	490.72	150.25	5.99204	19.3901	39.4901
ENSMUSG00000055116	Arntl	918.498	-1.33045	0.329321	-4.03998	5.35e-05	0.0158245		13.4151	25.1362	24.6002	6.68893	7.81949	6.64106
ENSMUSG00000024270	Slc39a6	112.345	1.80256	0.44777	4.02564	5.68e-05	0.0163894		0.0090234	0	0	3.42872	3.40505	0.48071
ENSMUSG00000092060	Bend4	1911.88	-1.10497	0.275958	-4.00411	6.23e-05	0.0175064		11.783	21.1452	12.1411	6.38168	6.92594	6.21801
ENSMUSG00000026019	Wdr12	460.745	1.52475	0.381411	3.99764	6.4e-05	0.0175532		1.62941	1.66726	1.86272	4.81525	7.90224	7.63562
ENSMUSG00000026113	Inpp4a	4248.78	-0.749641	0.192681	-3.89058	0.000100006	0.0267849		24.4096	32.2835	33.8261	17.8273	16.0726	18.6998
ENSMUSG00000021185	Dglucy	155.573	1.77196	0.458414	3.86543	0.000110895	0.0277214		0.314972	0.107762	0.0930331	5.46936	1.81831	1.52343
ENSMUSG00000042787	Exog	109.269	1.71971	0.444882	3.86555	0.000110839	0.0277214		0.00945519	0	0.00964775	1.86255	0.466217	5.18825
ENSMUSG00000001419	Mef2d	515.249	-1.44835	0.374257	-3.86993	0.000108867	0.0277214		5.64948	5.41654	6.80466	1.48066	1.27295	2.30634
ENSMUSG00000037868	Egr2	969.771	-1.41385	0.366427	-3.85847	0.000114097	0.0279017		13.1413	31.4549	13.9386	3.79547	6.6827	6.77037
ENSMUSG00000073274	Gm14636	134.085	1.70713	0.443866	3.84604	0.000120041	0.0287307		0.00524359	0	0	2.63592	2.28475	0.181575
ENSMUSG00000035078	Mtmr9	93.3067	-1.7169	0.447358	-3.83786	0.000124109	0.0290855		7.29844	1.49958	1.42072	0.0329404	0.0153969	0.0407563
ENSMUSG00000020393	Kremen1	140.224	-1.70647	0.448119	-3.80808	0.000140048	0.0321511		2.2988	0.0856762	2.41847	0.0153696	0.0287361	0.0126776
ENSMUSG00000021876	Rnase4	2808.16	-0.991426	0.262655	-3.77463	0.000160244	0.0360517		82.7664	110.781	62.3009	29.79	39.8739	50.8121
ENSMUSG00000022678	Nde1	1280.58	-1.27773	0.340544	-3.75202	0.000175418	0.0372316		22.1661	38.4982	18.7094	8.34431	12.924	5.98682
ENSMUSG00000028675	Pnrc2	4942.93	-0.839547	0.223376	-3.75845	0.000170968	0.0372316		134.089	128.684	126.483	45.9077	86.7347	77.1495
ENSMUSG00000036769	Wdr44	711.96	1.41769	0.37761	3.75438	0.000173769	0.0372316		2.12955	2.0153	0.906879	4.99195	8.0006	4.89894
ENSMUSG00000041264	Uspl1	683.557	1.48115	0.396106	3.73928	0.000184549	0.0384442		1.94044	2.85283	0.761523	5.92707	9.03445	7.0389
ENSMUSG00000036940	Kdm1a	640.484	1.50478	0.406346	3.70319	0.000212901	0.0435441		3.20758	1.49746	1.60025	10.0221	3.81331	13.1373
ENSMUSG00000056216	Cebpg	1363.67	-1.04755	0.283341	-3.69715	0.000218036	0.0437979		15.684	16.8023	18.9822	6.18874	9.9147	6.56612
ENSMUSG00000031527	Eri1	295.961	1.67649	0.455296	3.6822	0.000231226	0.0453152		0.543995	0.137823	0.925123	5.10621	1.81742	7.05196
ENSMUSG00000021638	Ocln	175.361	-1.63083	0.443214	-3.67955	0.000233646	0.0453152		8.0782	0.0870561	2.88673	0	0.0175194	0.0231873
ENSMUSG00000036291	Ap5m1	546.265	-1.31759	0.359957	-3.66041	0.000251809	0.0464361		14.2016	11.7291	9.18266	3.91239	3.56396	3.89731
ENSMUSG00000085125	Gm16070	99.0325	-1.62479	0.443436	-3.6641	0.000248208	0.0464361		1.19351	0.23784	1.78853	0	0.0088636	0
ENSMUSG00000021756	Il6st	14168.9	-0.511337	0.139523	-3.66489	0.000247444	0.0464361		59.958	71.5961	69.2983	43.3932	52.2679	44.2074
