# Supplementary material for: Perivascular niche cells sense thrombocytopenia and activate hematopoietic stem cells in an IL-1 dependent manner
Source: Nat Commun. 2023 Sep 28;14:6062. doi: 10.1038/s41467-023-41691-y (PMC10539537; doi:10.1038/s41467-023-41691-y)
Supplement: Supplementary file 6 — Supplementary Data 3 [file 41467_2023_41691_MOESM6_ESM.xls]

## Sheet: Supplementary_Data_3
		Raw Mapped Reads							FPKM values
CBM-PV										CBM-PV-IgG			CBM-PB-GPIbα
	Gene	baseMean	log2FoldChange	lfcSE	stat	pvalue	padj		1	2	3	1	2	3
ENSMUSG00000015568	Lpl	97120.9	-1.84994	0.214465	-8.62582	6.36374e-18	7.35139e-14		1164.49	1268.6	846.619	233.254	209.049	407.759
ENSMUSG00000027656	Wisp2	14226.9	1.97561	0.245211	8.05678	7.83274e-16	4.52419e-12		169.638	87.6118	143.113	602.259	691.511	437.303
ENSMUSG00000030218	Mgp	11380	2.16582	0.28194	7.68185	1.56812e-14	6.03831e-11		469.625	239.756	173.21	1736.96	1685.26	1146.3
ENSMUSG00000049892	Rasd1	155.106	3.64898	0.487466	7.48561	7.12148e-14	2.05668e-10		0.0955985	0	0	10.3809	12.361	4.18831
ENSMUSG00000021765	Fst	1967.2	-1.68052	0.246606	-6.81458	9.45425e-12	2.18431e-08		57.218	78.7149	51.8541	19.4061	16.4705	18.1016
ENSMUSG00000097445	Gm26631	128.136	3.26163	0.49151	6.63593	3.22467e-11	6.20856e-08		0.0614807	0	0	8.37339	2.21544	4.19878
ENSMUSG00000028195	Cyr61	19905.6	1.85301	0.285172	6.49785	8.14748e-11	1.34457e-07		115.64	188.567	244.568	1178.18	566.285	525.78
ENSMUSG00000053560	Ier2	1780.48	2.11551	0.32933	6.42367	1.3303e-10	1.92096e-07		7.46267	19.6402	25.6063	96.2838	90.943	94.0756
ENSMUSG00000021025	Nfkbia	8934.51	1.51758	0.237998	6.37642	1.81271e-10	2.30652e-07		93.7044	150.888	153.918	500.128	391.132	336.332
ENSMUSG00000020205	Phlda1	576.414	2.29532	0.360809	6.3616	1.99664e-10	2.30652e-07		3.99049	2.99635	3.81769	31.1956	28.2308	13.0672
ENSMUSG00000069808	Fam57a	234.162	-2.5012	0.41412	-6.03979	1.54311e-09	1.62055e-06		3.56794	2.55122	3.15498	0.364222	0.282642	0.325003
ENSMUSG00000003545	Fosb	3605.96	2.00869	0.339458	5.91733	3.27203e-09	3.14988e-06		5.48127	15.8064	23.5861	102.733	55.4226	68.8224
ENSMUSG00000018476	Kdm6b	2235.32	1.93366	0.331039	5.84118	5.18335e-09	4.60601e-06		3.78158	4.16336	7.65299	33.8722	28.3885	11.7481
ENSMUSG00000024190	Dusp1	5338.56	1.77775	0.305969	5.81023	6.23875e-09	4.76682e-06		23.3698	32.9204	57.0615	224.648	132.453	97.1657
ENSMUSG00000015312	Gadd45b	2785.49	1.85114	0.319122	5.80074	6.60225e-09	4.76682e-06		18.43	65.0493	36.3031	192.102	181.206	140.635
ENSMUSG00000031762	Mt2	967.533	2.05493	0.352915	5.82274	5.78918e-09	4.76682e-06		15.858	42.1026	19.9921	169.765	150.362	95.4782
ENSMUSG00000044786	Zfp36	10916.6	1.72492	0.302932	5.69409	1.24032e-08	8.42831e-06		48.3427	140.49	171.53	498.49	433.634	442.789
ENSMUSG00000031880	Rrad	1193.32	1.74013	0.308293	5.64442	1.65743e-08	1.0637e-05		14.7653	15.1771	14.2879	79.4562	59.8447	33.4743
ENSMUSG00000008348	Ubc	56833.3	1.16822	0.210261	5.55605	2.7595e-08	1.67778e-05		3399.38	3161.84	4476.66	11886.9	7908.99	9194.53
ENSMUSG00000022878	Adipoq	116445	-1.07835	0.195497	-5.51592	3.46958e-08	2.00403e-05		5521.95	7487.24	3766.03	2182.43	2645.71	2814.61
ENSMUSG00000072844	G530011O06Rik	2672.74	1.65661	0.300848	5.50647	3.66106e-08	2.01393e-05		12.4405	22.6659	36.6391	83.3083	91.1644	85.3844
ENSMUSG00000052837	Junb	5990.01	1.75291	0.320243	5.47369	4.40755e-08	2.31436e-05		22.2853	79.7768	82.1344	306.635	203.951	221.389
ENSMUSG00000028957	Per3	2038.55	1.59549	0.292168	5.46086	4.73821e-08	2.37982e-05		4.35595	3.72931	5.84124	16.3438	21.3036	9.72844
ENSMUSG00000020889	Nr1d1	1530.05	1.75572	0.326627	5.37531	7.64522e-08	3.6799e-05		7.85813	9.34484	11.2503	64.0228	26.0413	24.9812
ENSMUSG00000096768	Erdr1	940.933	1.849	0.354459	5.21641	1.82424e-07	8.0196e-05		8.3239	18.0967	19.7383	83.3456	91.3292	42.3447
ENSMUSG00000073591	Pcdhb22	173.617	2.48324	0.476503	5.21138	1.87439e-07	8.0196e-05		0.150645	0.403412	0.562131	4.43614	7.5282	4.00096
ENSMUSG00000026475	Rgs16	701.428	2.19389	0.420251	5.22042	1.78518e-07	8.0196e-05		0.773668	5.20509	3.99581	18.2989	37.2648	18.383
ENSMUSG00000044468	Fam46c	183.825	2.56895	0.494608	5.19391	2.05925e-07	8.49589e-05		0	0.162344	0.0223241	4.71875	1.93728	1.9638
ENSMUSG00000031765	Mt1	3512.1	1.705	0.329264	5.17821	2.24023e-07	8.83685e-05		47.9853	180.916	146.948	653.249	442.138	368.055
ENSMUSG00000036298	Slc2a13	264.688	-2.26734	0.438242	-5.17371	2.29489e-07	8.83685e-05		3.65374	1.55564	2.93356	0.423465	0.145425	0.328105
ENSMUSG00000026034	Clk1	11452.7	1.03498	0.20179	5.12899	2.91298e-07	0.000105158		38.4029	49.3811	42.5636	107.27	90.824	78.3038
ENSMUSG00000042508	Dmtf1	1646.8	1.28066	0.249499	5.1329	2.85309e-07	0.000105158		3.90568	3.62181	4.62698	8.84419	11.7059	10.7305
ENSMUSG00000090877	Hspa1b	345.785	2.29288	0.452064	5.07202	3.93617e-07	0.00013779		0.535708	1.16532	3.1725	20.0731	21.0484	10.5492
ENSMUSG00000005483	Dnajb1	3301.53	1.71399	0.340323	5.03636	4.74478e-07	0.000161211		11.7395	32.7605	41.9216	160.952	107.3	67.6999
ENSMUSG00000000078	Klf6	6866.2	1.24395	0.250015	4.97551	6.50763e-07	0.000214789		38.7306	40.4305	54.1706	148.817	111.426	75.6332
ENSMUSG00000091971	Hspa1a	551.78	2.2243	0.448618	4.95813	7.11756e-07	0.000224105		0.48193	2.0928	4.09803	29.2464	20.0192	11.6368
ENSMUSG00000055963	Triqk	599.639	-1.66518	0.33596	-4.95649	7.17789e-07	0.000224105		17.3843	10.084	11.0627	3.69407	3.70967	2.75319
ENSMUSG00000035356	Nfkbiz	1573.88	1.41482	0.287217	4.92597	8.39432e-07	0.000255187		4.87225	9.59633	8.34525	24.8259	24.1121	18.4689
ENSMUSG00000087363	Gm16347	83.2042	2.42802	0.495241	4.9027	9.45307e-07	0.000276956		0	0.0736468	0	10.9668	5.03456	2.14104
ENSMUSG00000042485	Mustn1	64.9164	2.42584	0.495082	4.89987	9.58988e-07	0.000276956		0	0	0.0385471	6.74309	6.10189	3.11925
ENSMUSG00000026914	Psmd14	1939.85	-1.24128	0.255173	-4.86447	1.14766e-06	0.000323361		60.7162	36.0474	46.2065	16.6351	19.9638	19.8452
ENSMUSG00000057880	Abat	789.895	-1.58642	0.327046	-4.85076	1.22989e-06	0.000338278		5.06374	10.846	6.95657	2.0304	2.13732	2.32227
ENSMUSG00000037465	Klf10	1725.49	1.60739	0.334312	4.80805	1.52408e-06	0.000409445		6.61304	20.8527	7.8969	49.057	38.6634	40.8309
ENSMUSG00000024750	Zfand5	4316.67	1.236	0.257814	4.79416	1.63358e-06	0.000428888		14.3739	14.6802	27.8535	48.6072	48.2563	47.1376
ENSMUSG00000022601	Zbtb11	835.24	1.52766	0.321941	4.74515	2.08356e-06	0.000534873		2.91872	2.22176	2.31118	11.9438	7.21192	5.84153
ENSMUSG00000023262	Acy1	91.57	-2.34219	0.495669	-4.72532	2.29757e-06	0.00057699		9.84755	4.91102	3.86802	0.198079	0	0.0231134
ENSMUSG00000040124	Gorab	440.234	1.66572	0.35611	4.67755	2.90326e-06	0.000713585		2.8543	4.20148	3.3815	13.6133	10.7756	16.162
ENSMUSG00000045036	Tmem232	81.3629	2.3045	0.495621	4.64972	3.32388e-06	0.000799948		0	0.018515	0.10184	2.49199	3.91924	2.21492
ENSMUSG00000024042	Sik1	1021.44	1.80473	0.388751	4.64239	3.44408e-06	0.000811961		2.73127	3.09385	4.52593	27.0192	15.3551	4.9712
ENSMUSG00000063564	Col23a1	120.722	-2.28882	0.494401	-4.62947	3.66597e-06	0.000846986		1.20823	2.38135	2.23844	0.0494161	0	0.161456
ENSMUSG00000020638	Cmpk2	145.988	2.27714	0.493822	4.61124	4.00267e-06	0.000906645		0	0	0.0567479	0.221584	8.81598	4.03358
ENSMUSG00000022346	Myc	4912.13	1.30075	0.282346	4.60693	4.08661e-06	0.000907857		25.3517	69.7277	46.2883	146.837	116.623	115.356
ENSMUSG00000003541	Ier3	4647.65	1.40466	0.305283	4.60119	4.2009e-06	0.000915637		43.8811	138.801	112.963	361.895	236.055	281.915
ENSMUSG00000037640	Zfp60	180.596	2.20239	0.480645	4.58216	4.60189e-06	0.000984464		0.266166	0.117975	0.400164	0.962854	1.17082	4.25367
ENSMUSG00000074971	Fibin	1541.9	1.29535	0.283084	4.57584	4.74317e-06	0.000996239		15.7433	19.4709	23.1784	49.7991	67.4017	37.6474
ENSMUSG00000023927	Satb1	114.014	2.2521	0.495598	4.5442	5.51431e-06	0.00113752		0	0.0510496	0.0287994	0.978347	0.741758	0.805691
ENSMUSG00000052684	Jun	2605.4	1.46235	0.322143	4.53946	5.63985e-06	0.00114301		8.59631	21.4009	25.5659	68.6183	68.7912	38.4271
ENSMUSG00000017009	Sdc4	7577.86	0.933947	0.206223	4.52881	5.93163e-06	0.00118142		96.218	80.1333	109.568	206.606	190.229	164.143
ENSMUSG00000022661	Cd200	5219.42	0.859684	0.190483	4.51319	6.3861e-06	0.00125038		51.3596	54.8406	52.7608	106.987	91.4449	96.7959
ENSMUSG00000019102	Aldh3a1	861.11	-1.6665	0.371757	-4.48277	7.36793e-06	0.0013571		27.6971	40.2908	34.6699	5.9113	4.41646	15.2603
ENSMUSG00000047161	Chst9	82.0701	-2.21674	0.493905	-4.48819	7.18311e-06	0.0013571		6.8683	1.38185	3.98805	0.0732809	0	0
ENSMUSG00000022235	Cmbl	1107.33	-1.36999	0.305493	-4.48453	7.30738e-06	0.0013571		48.849	91.3642	52.6114	19.9662	26.3423	20.6317
ENSMUSG00000016024	Lbp	7648.23	1.03949	0.231935	4.48182	7.40108e-06	0.0013571		43.6588	44.1226	57.7384	86.7778	137.237	89.4835
ENSMUSG00000052906	Ubxn8	1645.85	-1.0402	0.2323	-4.47782	7.54085e-06	0.00136112		40.8942	41.1631	37.2043	20.2249	19.216	20.4182
ENSMUSG00000067586	S1pr3	8964.24	1.10638	0.247579	4.46881	7.86565e-06	0.00139791		55.8902	46.4554	73.9538	108.222	182.472	110.615
ENSMUSG00000074207	Adh1	5814.84	-1.14015	0.255501	-4.4624	8.10465e-06	0.00141856		216.392	185.418	128.003	52.8059	72.0471	100.515
ENSMUSG00000045730	Adrb2	2520.08	1.01665	0.229822	4.42363	9.70545e-06	0.00165578		29.2136	40.0683	39.9078	76.7155	81.0277	72.2008
ENSMUSG00000028381	Ugcg	2299.73	1.39072	0.314448	4.42272	9.74664e-06	0.00165578		11.4059	9.9513	10.7331	26.9746	51.8842	16.0744
ENSMUSG00000090946	Ccdc71l	231.548	-2.09742	0.475037	-4.41527	1.00885e-05	0.00166811		9.47036	3.65671	1.60515	0.170548	0.414269	0.788076
ENSMUSG00000031770	Herpud1	4892.11	0.941892	0.213346	4.41485	1.0108e-05	0.00166811		62.3166	63.5338	76.5435	158.431	130.985	112.864
ENSMUSG00000074194	Zfp791	58.8804	2.15462	0.491487	4.38388	1.16582e-05	0.00189684		0	0	0	4.82241	1.85133	3.93903
ENSMUSG00000037868	Egr2	955.181	1.66354	0.382013	4.35466	1.33274e-05	0.0021383		1.67697	7.51535	6.51575	24.9834	23.7209	15.9828
ENSMUSG00000026027	Stradb	231.55	2.12446	0.489228	4.34248	1.40882e-05	0.00222941		0.27062	0.00682065	0.331396	4.08222	1.38244	3.14526
ENSMUSG00000034120	Srsf2	12462.8	1.05451	0.245045	4.30332	1.68261e-05	0.00262669		84.1246	158.393	140.849	349.283	247.161	243.044
ENSMUSG00000041633	Kctd12b	470.902	1.82349	0.426373	4.27675	1.89638e-05	0.00288249		1.84428	1.13992	2.36745	15.5418	4.33728	4.89456
ENSMUSG00000021701	Plk2	1328.8	1.29823	0.30336	4.27952	1.87299e-05	0.00288249		11.2539	14.1654	10.7353	49.2144	27.6014	23.0064
ENSMUSG00000021639	Gtf2h2	558.831	-1.63462	0.383096	-4.26686	1.98244e-05	0.00297418		5.83875	11.1388	12.6812	3.40374	1.33725	2.71593
ENSMUSG00000000253	Gmpr	71.3054	2.0861	0.492646	4.23447	2.29089e-05	0.003367		0.102892	0	0	3.02994	2.09375	5.70996
ENSMUSG00000028273	Pdlim5	457.447	1.48321	0.350364	4.23333	2.30257e-05	0.003367		1.33755	1.23573	2.04052	5.80265	5.06283	4.9295
ENSMUSG00000043065	Spice1	225.369	1.87554	0.445006	4.21464	2.50177e-05	0.00361256		0.902842	0.447755	0.351835	3.45416	4.86586	2.02751
ENSMUSG00000044881	Coa4	59.6397	-2.06798	0.491142	-4.21055	2.5475e-05	0.00363317		6.75479	4.02871	1.36906	0	0	0.0232108
ENSMUSG00000038508	Gdf15	152.755	2.03795	0.48538	4.19867	2.68482e-05	0.00373676		0.436581	1.1758	0.146987	9.71875	4.63108	6.78651
ENSMUSG00000020718	Polg2	549.216	1.43226	0.340936	4.20097	2.65779e-05	0.00373676		2.36883	2.65859	3.77041	10.2487	7.35122	10.2658
ENSMUSG00000026640	Plxna2	1862.34	-1.23327	0.293948	-4.19555	2.72205e-05	0.00374347		10.2499	7.00732	8.44092	3.80301	1.89945	4.27111
ENSMUSG00000067931	Zfp948	1681.41	1.29159	0.308401	4.18803	2.81391e-05	0.00382427		24.0713	10.1558	16.2234	61.3673	38.9374	37.2667
ENSMUSG00000070867	Trabd2b	1089.34	-1.50657	0.360075	-4.18404	2.86374e-05	0.00384674		12.4753	19.4313	6.19834	5.4831	3.47141	2.65422
ENSMUSG00000022858	Tra2b	10634.2	0.859676	0.205948	4.17425	2.98972e-05	0.0039698		68.2356	51.7983	77.9372	129.641	126.61	114.114
ENSMUSG00000050271	Prag1	159.207	-2.0274	0.486999	-4.16305	3.14019e-05	0.00412221		1.33071	0.741896	2.28597	0.0737692	0.040163	0.261683
ENSMUSG00000028370	Pappa	7911.8	-0.777079	0.188091	-4.13139	3.60569e-05	0.00468011		39.0854	46.3759	46.3697	25.628	24.4992	25.6216
ENSMUSG00000051065	Mb21d2	104.3	2.04697	0.495901	4.12778	3.66289e-05	0.00470152		0.287517	0.0803419	0	3.35907	2.88102	3.17867
ENSMUSG00000031309	Rps6ka3	416.95	-1.71218	0.416775	-4.10817	3.98814e-05	0.00502685		6.53734	1.48079	3.87078	1.05587	0.863005	0.631937
ENSMUSG00000034810	Scn7a	100.703	2.02771	0.493686	4.10728	4.00338e-05	0.00502685		0.152162	0.0337222	0.049463	1.83482	1.31441	0.57244
ENSMUSG00000067818	Myl9	4804.03	-0.958768	0.233709	-4.1024	4.0889e-05	0.00507903		286.879	327.439	184.838	124.162	121.544	146.96
ENSMUSG00000074264	Amy1	5668.57	-0.976021	0.238946	-4.08469	4.41358e-05	0.00542401		151.205	97.9329	81.3262	48.2425	51.4488	60.4109
ENSMUSG00000027215	Cd82	665.938	1.70432	0.418246	4.07492	4.60311e-05	0.00559738		2.6138	6.27485	2.24962	20.5631	26.1319	5.66848
ENSMUSG00000000628	Hk2	1814.77	1.54532	0.379706	4.06976	4.70609e-05	0.00566299		3.90893	11.7902	2.88075	37.3486	17.884	13.3986
ENSMUSG00000002109	Ddb2	216.825	1.81888	0.447509	4.06444	4.81472e-05	0.00573399		0.534754	1.70034	1.09445	8.70243	6.3238	4.7026
ENSMUSG00000090035	Galnt4	481.957	-1.5965	0.394783	-4.044	5.25475e-05	0.00619417		8.03795	7.72716	6.29373	3.18889	1.42261	0.899525
ENSMUSG00000026621	March1	924.814	-1.28205	0.318368	-4.02695	5.65041e-05	0.00659329		0	0	0.006349	0	0	0.00925702
ENSMUSG00000060802	B2m	125871	-0.542863	0.135258	-4.01353	5.98171e-05	0.00691008		9045	8735.21	7277.23	5470.43	5366.57	6091.4
ENSMUSG00000027200	Sema6d	3549.85	0.878198	0.219072	4.00872	6.10498e-05	0.00698265		12.1717	13.0019	12.508	21.5561	27.9236	19.0514
ENSMUSG00000018920	Cxcl16	452.242	1.59282	0.398563	3.9964	6.43121e-05	0.00721295		1.10881	2.75221	3.7996	9.61724	20.3743	6.51434
ENSMUSG00000047910	Pcdhb16	226.948	-1.92909	0.482464	-3.99841	6.37687e-05	0.00721295		1.4252	1.57829	8.44873	0.69948	0.411247	0.25742
ENSMUSG00000047307	Pcdhb13	62.2678	-1.96897	0.493211	-3.99216	6.54755e-05	0.00722651		2.36665	0.33503	2.23594	0.0383767	0.0562528	0.0895622
ENSMUSG00000026728	Vim	10465.3	0.818617	0.205095	3.9914	6.56842e-05	0.00722651		152.476	165.725	142.794	309.671	307.666	215.521
ENSMUSG00000049878	Rlf	463.266	1.57712	0.397211	3.97048	7.17288e-05	0.00781709		2.09862	0.69386	1.12289	7.19778	3.61733	4.51414
ENSMUSG00000046688	Tifa	2369.14	1.46468	0.369636	3.96248	7.41752e-05	0.00800548		20.4167	16.0399	25.4768	56.5331	131.217	21.3478
ENSMUSG00000036613	Tssc1	217.724	-1.71243	0.432394	-3.96034	7.48435e-05	0.00800548		8.283	8.97968	13.6217	3.01543	1.64874	1.66159
ENSMUSG00000009741	Ubp1	374.901	1.65634	0.420432	3.93962	8.1611e-05	0.00864927		0.810049	3.12369	1.10773	8.65077	7.38466	6.94152
ENSMUSG00000027550	Lrrcc1	367.859	1.66222	0.42222	3.93686	8.25555e-05	0.00866983		0.463573	0.933536	1.1168	4.3039	1.77866	5.65046
ENSMUSG00000039646	Vasn	1267.13	1.21655	0.309547	3.9301	8.49095e-05	0.00883671		6.69661	10.7968	15.933	32.8037	28.2167	26.4427
ENSMUSG00000030067	Foxp1	3312.82	0.873692	0.22266	3.92388	8.71331e-05	0.00898715		7.49481	7.86799	7.71855	12.736	18.188	12.6357
ENSMUSG00000032187	Smarca4	378.923	1.47083	0.375297	3.91909	8.88827e-05	0.00908648		0.86816	1.45988	1.35234	3.69909	4.33129	4.95491
ENSMUSG00000042650	Alkbh5	3977.14	1.20981	0.309953	3.90322	9.4922e-05	0.00961876		17.5695	9.30791	27.4402	51.5343	55.637	30.2302
ENSMUSG00000051314	Ffar2	155.535	-1.92371	0.494242	-3.89224	9.93224e-05	0.00989114		3.60105	15.9761	4.72678	2.79647	2.14324	2.79326
ENSMUSG00000064351	mt-Co1	63534.9	-0.601584	0.154505	-3.89362	9.87592e-05	0.00989114		3830.69	3812.96	2886.5	2369.43	2104.67	2407.52
ENSMUSG00000027695	Pld1	881.01	1.47876	0.381254	3.87868	0.000105026	0.0103698		0.816319	2.72468	3.03458	7.10536	10.8079	5.40859
ENSMUSG00000035258	Abi3bp	7887.11	-0.853118	0.220492	-3.86916	0.000109209	0.0105549		98.8538	87.1182	126.518	67.7947	52.4039	47.7933
ENSMUSG00000036782	Klhl13	3142.87	-1.10567	0.285826	-3.86832	0.000109587	0.0105549		63.6334	28.3352	58.0859	28.0252	20.0408	16.4716
ENSMUSG00000038535	Zfp280d	952.799	1.11784	0.288982	3.8682	0.000109643	0.0105549		1.74725	1.07221	1.47917	3.77845	3.09929	3.35849
ENSMUSG00000006219	Fblim1	634.116	1.35949	0.352276	3.85916	0.000113776	0.0108623		5.16589	2.18749	2.75864	8.49016	11.5793	10.33
ENSMUSG00000027387	Zc3h8	120.698	1.91022	0.495478	3.85532	0.000115579	0.010944		0	0.700914	0.139686	5.06162	9.44779	6.06924
ENSMUSG00000027829	Ccnl1	2920.33	1.24275	0.322956	3.84806	0.000119058	0.0111818		5.93874	13.9881	18.3159	44.3113	36.0068	21.802
ENSMUSG00000064341	mt-Nd1	46514	-0.850939	0.221718	-3.83793	0.000124077	0.0115592		3875.9	3324.46	1892.69	1524.03	1384.54	1940.73
ENSMUSG00000064370	mt-Cytb	117537	-0.681719	0.17839	-3.82152	0.000132633	0.0120644		7768.75	6238.55	4420.36	3839.22	3237.14	4179.78
ENSMUSG00000064367	mt-Nd5	17893.4	-0.758552	0.19847	-3.82199	0.000132379	0.0120644		793.604	516.531	559.985	355.323	373.815	348.325
ENSMUSG00000017677	Wsb1	4757.81	1.07246	0.280567	3.82247	0.000132121	0.0120644		33.8477	20.5932	50.8662	78.7363	97.6741	61.1317
ENSMUSG00000053113	Socs3	3993.63	1.11558	0.292116	3.81896	0.000134015	0.0120948		18.5919	53.0514	45.8564	101.379	87.7387	88.2199
ENSMUSG00000028085	Gatb	949.547	-1.53576	0.403155	-3.80935	0.000139332	0.0123813		13.7655	31.7044	5.49843	4.41758	6.13705	2.63125
ENSMUSG00000025145	Lrrc45	254.72	1.66963	0.43809	3.81116	0.000138317	0.0123813		0.795068	1.74337	1.25377	3.95953	10.0577	4.61026
ENSMUSG00000030022	Adamts9	1858.81	-1.25423	0.330119	-3.79932	0.000145096	0.012795		5.96883	11.1884	13.8859	2.1609	3.7763	5.61861
ENSMUSG00000026249	Serpine2	97941.6	0.691634	0.182538	3.78899	0.00015126	0.0132375		1227.88	721.103	921.483	1310.94	1717.97	1711.37
ENSMUSG00000018899	Irf1	4443.63	1.13734	0.300375	3.78641	0.00015284	0.0132753		13.5572	38.4374	42.4944	83.1246	68.1177	76.965
ENSMUSG00000032120	C2cd2l	76.2634	1.8451	0.487907	3.78167	0.000155777	0.0133785		0	0.0114192	0.0418735	0.915623	3.69769	0.213685
ENSMUSG00000022146	Osmr	2856.24	1.14841	0.30375	3.78077	0.000156345	0.0133785		6.70366	7.66895	5.42357	17.0707	23.5621	7.73842
ENSMUSG00000020546	Stxbp4	348.595	-1.58808	0.420578	-3.77593	0.00015941	0.0135405		1.5617	3.1031	3.6575	1.50899	0.973029	0.816123
ENSMUSG00000025491	Ifitm1	2367.63	1.13958	0.302123	3.7719	0.00016201	0.0136609		111.988	61.1169	63.6589	120.091	227.68	146.239
ENSMUSG00000047117	Ankdd1b	70.1312	-1.86478	0.495257	-3.76527	0.000166367	0.0139266		1.70327	1.41904	2.2177	0.0387016	0.0162083	0.171609
ENSMUSG00000001506	Col1a1	6119.89	0.990068	0.264259	3.74659	0.000179257	0.0148256		42.6617	17.8869	24.6932	66.3386	58.4413	53.5666
ENSMUSG00000035673	Sbno2	323.245	1.5641	0.417538	3.74601	0.000179673	0.0148256		0.865323	1.80307	1.62074	8.24803	6.36094	3.17686
ENSMUSG00000031750	Il34	3215.1	-1.15117	0.308447	-3.73216	0.000189845	0.0155538		162.126	88.7244	89.2576	33.4961	30.3137	73.9341
ENSMUSG00000024253	Dync2li1	896.399	-1.14909	0.308327	-3.72687	0.000193875	0.0156618		56.3576	50.612	33.1022	22.4791	14.5249	19.6354
ENSMUSG00000025237	Parp6	619.414	1.37482	0.368742	3.72841	0.000192695	0.0156618		5.40508	3.20942	7.4725	10.8618	22.8212	16.9155
ENSMUSG00000063052	Lrrc40	642.661	1.14024	0.307218	3.71149	0.000206046	0.0165295		4.048	4.07825	3.90727	8.85977	11.4169	8.61766
ENSMUSG00000025937	Lactb2	600.555	-1.53661	0.414861	-3.70393	0.000212287	0.0169127		11.9129	9.2947	25.726	1.44001	3.79357	6.67794
ENSMUSG00000085334	Gm12940	2392.33	0.893144	0.241591	3.69692	0.00021823	0.0172671		30.8306	22.5663	32.2499	47.1184	64.3047	53.9325
ENSMUSG00000064358	mt-Co3	54049.8	-0.744527	0.201534	-3.6943	0.000220496	0.0173277		9653.82	9859.18	5685.94	4368.36	4559.91	5691.78
ENSMUSG00000030208	Emp1	4341.12	-0.8915	0.241745	-3.68777	0.000226231	0.0175398		99.1504	108.876	62.7076	42.9922	40.1122	55.8784
ENSMUSG00000034640	Tiparp	1620.07	1.40088	0.379856	3.68792	0.000226097	0.0175398		4.20289	8.61895	14.6755	53.7383	17.1436	19.2891
ENSMUSG00000041809	Efhc1	105.931	-1.8098	0.491321	-3.68355	0.000230012	0.017714		6.11148	0.538674	6.99582	0.128549	0	0.225002
ENSMUSG00000056032	BC018473	1345.64	1.35696	0.368897	3.67841	0.000234692	0.0178366		4.72218	2.10772	6.39375	12.7711	19.4414	6.90404
ENSMUSG00000028270	Gbp2	2022.89	1.20039	0.326308	3.67872	0.000234411	0.0178366		11.2783	32.4561	21.9096	63.6525	70.6666	35.4942
ENSMUSG00000022836	Mylk	8104.11	-0.768772	0.209331	-3.67252	0.000240171	0.0181337		48.8451	53.1443	43.2173	25.1252	23.6537	34.0944
ENSMUSG00000065037	Rn7sk	764.697	-1.29544	0.353652	-3.66302	0.000249259	0.0186976		364.202	359.891	160.645	86.9192	150.09	90.4325
ENSMUSG00000031962	Cdh15	94.6377	1.80065	0.492814	3.65381	0.000258382	0.019213		0	0.0870395	0.239377	0.79761	3.50742	5.0724
ENSMUSG00000024843	Chka	829.299	1.32814	0.363763	3.6511	0.000261119	0.019213		0.944626	2.92235	1.11689	5.51626	4.81048	4.63506
ENSMUSG00000089810	Gm16536	151.215	-1.81089	0.495789	-3.65254	0.000259657	0.019213		9.74067	10.1847	5.68195	0.0891915	0.0560303	1.6444
ENSMUSG00000015656	Hspa8	66138.5	0.636859	0.174874	3.64182	0.000270719	0.0197933		543.451	576.49	673.54	1113.92	744.163	986.784
ENSMUSG00000021250	Fos	50661.8	1.57942	0.434018	3.63907	0.000273628	0.0198802		145.546	423.953	577.058	2448.02	1180.4	1439.9
ENSMUSG00000003032	Klf4	1399.38	1.25546	0.346688	3.62131	0.000293116	0.021163		5.36684	17.0109	12.5292	44.0655	21.8225	30.6779
ENSMUSG00000015846	Rxra	354.776	-1.50811	0.417772	-3.60989	0.000306333	0.0219798		8.30387	3.32535	3.2063	1.84227	0.93455	1.02339
ENSMUSG00000072763	5430403G16Rik	95.7755	1.77939	0.493878	3.6029	0.000314687	0.022307		0.149814	0.281449	0.176537	5.47218	0.364194	2.81155
ENSMUSG00000029020	Mfn2	211.928	-1.65736	0.460015	-3.60284	0.000314754	0.022307		4.23273	1.64842	4.06181	0.982309	0.645657	0.267455
ENSMUSG00000030323	Ift122	168.09	-1.69433	0.471914	-3.59034	0.000330246	0.0231212		2.17371	0.690741	2.37888	0.320766	0.37316	0.141401
ENSMUSG00000026981	Il1rn	29150.2	0.796546	0.221781	3.59159	0.000328663	0.0231212		313.457	250.648	376.314	613.569	681.488	391.551
ENSMUSG00000065954	Tacc1	4986.37	0.993057	0.277726	3.57567	0.000349327	0.0241642		17.8827	11.6411	29.6865	48.8257	40.3913	37.0298
ENSMUSG00000001918	Slc1a5	2779.17	-0.79335	0.222446	-3.56648	0.000361811	0.0248788		43.1622	44.1081	36.0361	20.1539	26.7925	22.0608
ENSMUSG00000028063	Lmna	1468.73	0.995125	0.279632	3.5587	0.000372698	0.0254758		9.69802	10.7082	11.0971	26.6652	26.1317	14.6941
ENSMUSG00000020305	Asb3	1012.38	1.02789	0.289029	3.55635	0.000376049	0.0255537		7.15304	5.78876	4.38648	15.1532	11.5559	11.4933
ENSMUSG00000071708	Sms	703.919	-1.14811	0.32323	-3.55198	0.000382339	0.0258291		10.3143	7.93003	6.52995	2.85337	4.32569	2.75169
ENSMUSG00000035392	Dennd1a	268.68	-1.45239	0.409585	-3.54601	0.000391118	0.0262686		3.78986	3.69886	3.17748	1.23454	1.15297	0.599274
ENSMUSG00000022462	Slc38a2	12630.3	0.867996	0.245396	3.53712	0.00040451	0.027011		64.6533	118.623	86.8266	218.286	165.503	132.216
ENSMUSG00000008226	Scrn3	140.736	1.73951	0.49245	3.53236	0.000411863	0.0273439		0.455791	0.308353	0.0282679	3.5321	1.42377	2.71334
ENSMUSG00000003234	Abcf3	564.611	1.21202	0.343775	3.5256	0.00042252	0.0274496		3.59369	4.45235	4.54082	7.13209	12.3983	13.7899
ENSMUSG00000048126	Col6a3	1058.96	1.2412	0.352061	3.52552	0.000422651	0.0274496		1.43865	1.54723	3.9063	4.91649	6.24656	7.98475
ENSMUSG00000031352	Hccs	304.943	-1.58063	0.447829	-3.52955	0.000416265	0.0274496		6.90665	3.18985	3.88432	1.18311	0.31112	1.52823
ENSMUSG00000028158	Mttp	103.648	1.74772	0.495762	3.52533	0.00042296	0.0274496		0.113499	0.0897789	0.288063	2.79594	3.24365	0.330003
ENSMUSG00000017801	Mlx	510.43	-1.34131	0.380707	-3.52322	0.000426341	0.0275145		16.8917	25.7728	13.9128	5.53005	9.11551	3.55738
ENSMUSG00000031239	Itm2a	7256.8	-0.843374	0.240127	-3.5122	0.000444412	0.0285214		322.832	235.875	228.254	127.26	104.79	187.869
ENSMUSG00000004951	Hspb1	292.23	1.56539	0.44693	3.50254	0.000460838	0.0294122		7.43158	3.12017	3.78449	32.1666	26.0793	7.44275
ENSMUSG00000038550	Ciart	82.5539	1.7007	0.486292	3.49727	0.000470045	0.0296778		0	0	0.200663	1.25365	5.27656	3.77419
ENSMUSG00000057604	Lmcd1	751.958	1.31699	0.376738	3.49576	0.000472707	0.0296778		16.2021	8.2389	6.45145	38.2576	38.7865	15.945
ENSMUSG00000022389	Tef	464.443	1.33584	0.382084	3.49619	0.000471956	0.0296778		0.729414	1.62976	1.70173	3.11742	4.19596	5.55531
ENSMUSG00000030934	Oat	12118.1	-0.685264	0.196412	-3.48892	0.000484983	0.0300398		406.302	312.216	292.641	190.392	200.76	224.314
ENSMUSG00000032501	Trib1	1121.1	1.72069	0.493288	3.48821	0.000486274	0.0300398		0.304019	3.17838	1.81512	24.4954	17.0388	9.65737
ENSMUSG00000031959	Wdr59	163.009	1.62112	0.464397	3.49081	0.000481562	0.0300398		0.346536	0.502299	0.616864	1.46556	4.30782	1.77981
ENSMUSG00000021453	Gadd45g	8255.28	0.980374	0.281237	3.48593	0.000490423	0.030135		111.47	326.9	212.964	487.037	453.687	439.172
ENSMUSG00000022548	Apod	2239.55	1.0949	0.314365	3.4829	0.000496013	0.0303171		36.067	13.0016	25.5987	38.9923	74.6599	61.7483
ENSMUSG00000015127	Unkl	44.5623	-1.70819	0.490925	-3.47954	0.000502272	0.0305381		0.82122	0.82877	0.583819	0.0249824	0.0418507	0.00583031
ENSMUSG00000037876	Jmjd1c	1537.78	1.00997	0.2913	3.4671	0.000526103	0.0316707		4.5731	2.19317	2.80155	8.12137	6.97152	5.89047
ENSMUSG00000020027	Socs2	2810.86	1.12671	0.324987	3.46696	0.000526383	0.0316707		12.0302	3.52577	9.19204	23.0633	23.565	13.4127
ENSMUSG00000020423	Btg2	5134.82	0.811805	0.234287	3.46501	0.000530216	0.031736		50.7562	75.3817	64.2589	146.014	109.329	92.8955
ENSMUSG00000025790	Slco3a1	1136.28	-1.12554	0.325223	-3.46082	0.000538526	0.0320673		7.81496	11.8208	7.72049	2.977	5.70503	2.52144
ENSMUSG00000090919	Pabpc4l	945.785	-1.10191	0.318912	-3.45521	0.000549867	0.0325747		15.5396	7.84376	13.1901	5.56797	3.7765	6.01543
ENSMUSG00000027430	Dtd1	639.486	-1.08934	0.315951	-3.44782	0.000565126	0.0333078		22.9083	14.0921	18.0863	7.89036	7.90808	7.81551
ENSMUSG00000026393	Nek7	590.139	1.18978	0.345385	3.44478	0.000571514	0.0335133		7.6181	9.89519	10.7696	17.4736	14.918	21.7161
ENSMUSG00000026339	Ccdc93	471.643	-1.32064	0.383821	-3.44076	0.000580086	0.0335529		2.87632	2.06697	3.99192	1.15163	1.24725	0.543308
ENSMUSG00000062248	Cks2	287.327	1.5251	0.443294	3.44038	0.000580902	0.0335529		11.2948	6.6512	4.52388	28.2631	14.3241	54.4405
ENSMUSG00000020496	Rnf187	309.959	-1.35845	0.394797	-3.44087	0.000579837	0.0335529		12.5049	13.4582	9.03208	2.18151	4.30924	4.12381
ENSMUSG00000024235	Map3k8	465.187	1.50176	0.437011	3.43643	0.00058944	0.0338767		0.700975	3.95574	1.13828	11.2965	7.94648	4.75127
ENSMUSG00000021835	Bmp4	6646.73	-0.788214	0.229594	-3.43308	0.000596762	0.0339228		203.505	221.083	126.318	93.1666	99.4806	115.422
ENSMUSG00000024065	Ehd3	1323.58	-1.04273	0.30382	-3.43207	0.000598991	0.0339228		16.8829	28.6959	25.9097	12.553	7.06643	12.5411
ENSMUSG00000062762	Ei24	188.101	-1.56699	0.456575	-3.43204	0.000599052	0.0339228		5.521	4.26372	3.17419	1.55697	0.69496	0.458981
ENSMUSG00000037818	Abhd18	217.298	-1.49378	0.435439	-3.4305	0.000602465	0.0339496		4.57804	4.4271	2.53029	0.834753	0.666416	1.48544
ENSMUSG00000030172	Erc1	450.656	-1.30674	0.381227	-3.42772	0.00060867	0.0341328		3.09068	3.06383	2.68355	0.782068	0.862328	1.69113
ENSMUSG00000093579	Gm20036	38.4025	-1.63829	0.478798	-3.42167	0.000622385	0.0345663		5.15493	4.63242	3.54789	0	0	0
ENSMUSG00000033454	Zbtb1	742.068	1.17563	0.343477	3.42273	0.000619964	0.0345663		1.49714	1.2261	2.18848	5.60391	2.67316	4.34131
ENSMUSG00000015396	Cd83	1607.49	-1.69196	0.494992	-3.41815	0.000630495	0.0348492		87.6768	85.5405	32.7095	0.529073	2.58967	9.53829
ENSMUSG00000031125	3830403N18Rik	127.434	-1.63318	0.479013	-3.40947	0.000650886	0.0356353		15.0694	16.0772	5.85991	1.80277	2.49731	3.04215
ENSMUSG00000020115	Tbk1	956.819	1.19073	0.34919	3.40998	0.000649682	0.0356353		6.52926	4.75149	13.7412	20.1997	19.8078	25.9823
ENSMUSG00000036446	Lum	2786.12	1.22352	0.359162	3.4066	0.000657784	0.035843		40.4506	19.7247	44.5172	81.0737	36.3566	168.501
ENSMUSG00000020821	Kif1c	183.305	-1.54018	0.452345	-3.40489	0.000661904	0.0358982		1.41817	2.45549	2.0515	0.701225	0.318147	0.295478
ENSMUSG00000073403	Gm10499	47.5114	1.67216	0.492723	3.39371	0.000689532	0.0371793		0.196663	0.393229	0.257491	2.5739	4.14338	1.314
ENSMUSG00000031379	Pir	739.881	1.11264	0.328181	3.39031	0.000698133	0.0371793		3.4252	4.884	2.98218	6.89102	12.0035	8.41625
ENSMUSG00000038781	Stap2	46.2467	1.63102	0.481043	3.39059	0.000697417	0.0371793		0	0	0.0912876	1.42581	4.99599	2.37362
ENSMUSG00000061410	Zcchc14	2148.67	0.863865	0.254812	3.39021	0.000698399	0.0371793		8.28938	10.089	8.89904	12.3691	21.2739	18.1914
ENSMUSG00000035934	Pknox2	434.284	-1.19951	0.35395	-3.38894	0.000701642	0.0371806		5.08037	5.5631	3.24415	1.65321	1.73541	1.71865
ENSMUSG00000028057	Rit1	1175.3	-0.933145	0.275792	-3.38351	0.000715646	0.0377495		22.6912	26.5922	21.2026	11.0606	9.20927	14.1561
ENSMUSG00000046191	Pcdhb20	54.4511	1.66899	0.493806	3.37984	0.000725284	0.038084		0.487658	0.160353	0.253911	2.75519	0.664354	1.89976
ENSMUSG00000024866	Acy3	684.217	-1.0167	0.301571	-3.37135	0.000748012	0.0390997		31.4414	31.6674	26.8602	14.3138	15.1049	11.6917
ENSMUSG00000050295	Foxc1	4324.7	-0.712727	0.211533	-3.36934	0.000753491	0.0392087		59.4904	70.6761	64.3935	46.4248	32.9426	36.4823
ENSMUSG00000062944	9130023H24Rik	1226.82	-1.16963	0.347761	-3.36332	0.00077011	0.0398938		0.149814	0.281449	0.176537	5.47218	0.364194	2.81155
ENSMUSG00000015224	Cyp2j9	109.19	1.60761	0.478737	3.35802	0.000785018	0.0404845		0	0.0444926	0.027192	7.60229	0.0177869	1.70481
ENSMUSG00000019278	Dpep1	20354.2	-0.720837	0.214907	-3.35418	0.000796013	0.0408033		644.025	602.015	405.07	261.885	320.24	388.536
ENSMUSG00000001627	Ifrd1	767.984	1.0007	0.298522	3.35217	0.000801797	0.0408033		3.23372	4.79023	3.8415	8.56449	8.13114	9.05647
ENSMUSG00000064354	mt-Co2	28951.6	-0.755085	0.225227	-3.35256	0.000800687	0.0408033		7228.3	6886	3656.99	3013.11	3316.23	3863.19
ENSMUSG00000057156	Homez	95.2998	1.64468	0.491697	3.3449	0.000823112	0.0413417		0.00651808	0.0251349	0.122891	0.0479856	2.55727	1.80859
ENSMUSG00000004558	Ndrg2	1248.24	-0.979369	0.292783	-3.34504	0.000822718	0.0413417		50.1226	39.1428	24.3151	15.7035	19.496	17.726
ENSMUSG00000030711	Sult1a1	3806.69	-0.733833	0.219277	-3.34661	0.000818069	0.0413417		191.924	150.771	121.659	91.8817	90.6864	89.152
ENSMUSG00000055067	Smyd3	350.515	1.27587	0.382067	3.3394	0.000839602	0.0419874		2.23502	2.38716	2.48163	4.73266	4.00316	5.30868
ENSMUSG00000058835	Abi1	2161.68	0.893063	0.267836	3.33437	0.000854925	0.0424401		13.8845	20.4984	18.0489	28.1553	45.8778	28.2518
ENSMUSG00000020287	Mpg	173.148	-1.47691	0.442981	-3.33402	0.000856003	0.0424401		3.80713	3.41633	3.60348	1.09542	0.885892	0.590631
ENSMUSG00000022564	Grina	1251.45	-0.954141	0.286322	-3.3324	0.000860991	0.042505		44.5744	58.2604	39.6886	16.2402	25.6631	26.765
ENSMUSG00000026463	Atp2b4	815.534	1.02154	0.307573	3.32129	0.000896021	0.0439517		2.89481	2.09339	3.10973	5.69663	7.35773	4.90032
ENSMUSG00000042035	Igsf3	8983.25	0.662176	0.199479	3.31952	0.000901709	0.0439517		40.4038	42.6443	50.3526	74.3236	79.6998	62.4867
ENSMUSG00000031712	Il15	1914.69	-0.946746	0.285141	-3.32027	0.000899309	0.0439517		78.4979	79.0086	38.4027	25.4036	35.4169	34.0981
ENSMUSG00000055485	Soga1	103.996	-1.64356	0.495566	-3.31652	0.000911452	0.0440851		2.34853	0.464905	0.664865	0.0177512	0.163553	0.144995
ENSMUSG00000021127	Zfp36l1	2095.07	0.970701	0.292703	3.31633	0.000912078	0.0440851		17.9996	14.6614	31.5491	48.5875	51.7266	33.6074
ENSMUSG00000040037	Negr1	1017.98	-0.969653	0.293549	-3.30321	0.000955853	0.0460084		11.8913	7.82283	10.005	4.21488	5.87811	3.85592
ENSMUSG00000055334	Snupn	282.885	-1.48422	0.449735	-3.3002	0.00096615	0.0461197		8.94051	25.7237	12.4596	6.01135	3.79768	1.45046
ENSMUSG00000038520	Tbc1d17	709.187	1.2124	0.367338	3.30051	0.000965103	0.0461197		2.83631	4.83711	8.15817	10.3992	19.0131	13.9764
ENSMUSG00000027255	Arfgap2	250.488	1.32047	0.400764	3.29487	0.000984671	0.0467675		1.4267	1.19861	1.63723	4.59947	4.70066	4.10137
ENSMUSG00000022837	Iqcb1	325.247	1.34239	0.407672	3.29282	0.000991866	0.0467675		1.26507	1.40562	1.47387	7.12968	2.50112	3.94792
ENSMUSG00000060548	Tnfrsf19	4418.68	-0.80292	0.243765	-3.29383	0.000988307	0.0467675		72.8215	47.9781	52.1037	29.8166	24.229	40.8578
ENSMUSG00000038215	Cep44	520.068	-1.27135	0.386328	-3.29085	0.000998844	0.0469051		12.2327	19.5538	8.47163	5.98698	4.87775	2.43046
ENSMUSG00000037206	Islr	12338.1	-0.648165	0.197096	-3.28857	0.00100698	0.0470957		313.023	369.897	250.325	196.212	193.886	192.537
ENSMUSG00000034463	Scara3	3520.58	0.752352	0.229035	3.28487	0.00102028	0.0475253		45.4112	31.5112	31.5791	51.9868	68.9596	67.8991
ENSMUSG00000030317	Timp4	1269.92	-1.34554	0.411346	-3.27107	0.00107141	0.0497064		123.528	49.211	26.9464	20.318	6.66484	33.2856
		Raw Mapped Reads							FPKM values
BL-PV										BL-PV-IgG			BL-PV-GPIbα
	Gene	baseMean	log2FoldChange	lfcSE	stat	pvalue	padj		1	2	3	1	2	3
ENSMUSG00000026147	Col9a1	1535.96	-3.25556	0.290331	-11.2132	3.51122e-29	4.32898e-25		38.8688	21.7194	26.0207	2.49153	2.21168	2.49019
ENSMUSG00000026258	3110079O15Rik	1750.99	-1.9873	0.278705	-7.1305	1.00008e-12	4.4188e-09		409.054	289.551	247.681	63.8154	81.9642	62.9543
ENSMUSG00000022483	Col2a1	29822.3	-2.20681	0.309922	-7.12052	1.07522e-12	4.4188e-09		378.017	503.696	406.211	128.921	36.6938	68.3517
ENSMUSG00000027570	Col9a3	720.033	-2.7234	0.421707	-6.45806	1.06056e-10	3.26891e-07		17.8482	19.4192	15.0356	1.35661	0.383294	2.61028
ENSMUSG00000022025	Cnmd	5673.47	-2.86618	0.471446	-6.07954	1.20525e-09	2.9719e-06		233.367	291.919	388.227	16.6026	3.59566	20.5641
ENSMUSG00000031610	Scrg1	2555.57	-1.37873	0.231196	-5.96348	2.46929e-09	5.07397e-06		292.167	259.587	272.586	105.631	106.353	88.3143
ENSMUSG00000037852	Cpe	13079.8	-1.17504	0.20239	-5.80584	6.40428e-09	1.12798e-05		415.346	454.222	485.242	188.292	208.425	183.329
ENSMUSG00000026668	Ucma	2604.54	-1.63763	0.307977	-5.31738	1.05273e-07	0.000162238		282.044	267.417	155.755	40.726	87.258	70.6789
ENSMUSG00000062127	Cttnbp2nl	268.096	-2.18749	0.430043	-5.08668	3.64391e-07	0.000449257		5.28668	4.51308	4.76666	0.505083	0.499851	0.939726
ENSMUSG00000027656	Wisp2	2276.13	1.60422	0.314661	5.09823	3.42848e-07	0.000449257		20.2798	19.753	41.6395	63.7061	110.178	109.391
ENSMUSG00000021301	Hecw1	91.0353	2.51372	0.498177	5.04583	4.51557e-07	0.000463937		0	0	0	0.651872	0.768558	1.43258
ENSMUSG00000050846	Zfp623	96.8298	-2.51707	0.497825	-5.05613	4.27856e-07	0.000463937		2.90753	6.42199	2.73974	0	0	0.031532
ENSMUSG00000029417	Cxcl9	1163.98	1.78057	0.355061	5.01483	5.30817e-07	0.000467461		4.38651	10.0349	8.92088	19.8936	34.8563	44.6196
ENSMUSG00000046223	Plaur	1501.41	1.72835	0.344429	5.018	5.22128e-07	0.000467461		12.6737	35.2676	17.9468	86.3709	115.555	65.0625
ENSMUSG00000072844	G530011O06Rik	1454.8	1.79443	0.359934	4.98544	6.18224e-07	0.000508139		9.27015	7.34911	20.0883	38.3723	38.6153	79.0175
ENSMUSG00000040701	Ap1g2	99.9394	-2.45472	0.49703	-4.93878	7.86111e-07	0.00056267		2.28173	0.995159	4.22783	0	0	0
ENSMUSG00000034035	Ccdc17	94.2114	2.45135	0.497213	4.93019	8.21482e-07	0.00056267		0	0	0	2.51957	2.8034	5.58739
ENSMUSG00000048065	Cyb5r2	90.0171	2.46192	0.497311	4.95047	7.40344e-07	0.00056267		0	0	0	4.17385	3.55178	2.50753
ENSMUSG00000052727	Map1b	3447.64	1.47983	0.306551	4.82736	1.38354e-06	0.00089777		7.45504	4.59585	9.49732	34.6774	17.5599	16.0084
ENSMUSG00000024140	Epas1	3635.15	1.0567	0.220175	4.79935	1.59179e-06	0.000981261		21.3342	22.1672	24.9206	49.781	55.9702	45.7802
ENSMUSG00000056032	BC018473	736.961	1.78191	0.375294	4.74804	2.05398e-06	0.00120588		2.32915	1.82546	2.91295	8.7704	12.1057	5.51493
ENSMUSG00000028957	Per3	2320.5	1.45658	0.311334	4.6785	2.88983e-06	0.00161949		4.80636	6.39966	6.94111	13.2034	13.8968	29.1884
ENSMUSG00000024846	Cst6	341.888	-2.03446	0.455892	-4.4626	8.09718e-06	0.00434044		15.1665	4.72754	3.77923	0.713507	0.900922	1.57253
ENSMUSG00000015568	Lpl	19728.4	-1.42498	0.321094	-4.43789	9.0844e-06	0.00466673		195.47	280.472	198.885	54.0131	39.6246	127.985
ENSMUSG00000020044	Timp3	4563.68	1.45717	0.332413	4.3836	1.16732e-05	0.00575675		8.43767	15.246	17.841	59.7257	54.2578	18.8007
ENSMUSG00000045573	Penk	362.157	-2.14608	0.494716	-4.33801	1.43778e-05	0.00681784		39.3471	18.6995	6.01887	0.0359428	2.64192	1.09318
ENSMUSG00000028194	Ddah1	3012.39	-1.08562	0.257786	-4.21134	2.53855e-05	0.0103933		54.3748	62.1299	44.6619	18.9182	29.1398	23.9249
ENSMUSG00000034480	Diaph2	378.124	1.76626	0.419022	4.21519	2.49571e-05	0.0103933		0.897886	0.560729	0.509525	4.02111	1.6028	3.19648
ENSMUSG00000029613	Eif2ak1	479.456	1.69564	0.400617	4.23257	2.3104e-05	0.0103933		1.7351	0.76101	2.40345	6.09556	7.46673	7.87581
ENSMUSG00000022707	Gbe1	575.797	1.76594	0.419984	4.20479	2.61329e-05	0.0103933		0.609993	2.83437	2.19975	8.04362	7.37255	12.407
ENSMUSG00000093858	Gm19967	109.279	2.08921	0.496786	4.20546	2.60557e-05	0.0103933		0.0246287	0.252498	0	3.43373	7.68685	4.39535
ENSMUSG00000015522	Arnt	532.021	1.52971	0.366707	4.17149	3.02618e-05	0.0109735		0.960136	1.68553	1.83794	5.7579	5.13129	4.94671
ENSMUSG00000026283	Ing5	452.618	1.63859	0.39229	4.17699	2.95395e-05	0.0109735		2.63339	1.73644	1.3127	9.21263	5.67303	9.77849
ENSMUSG00000027684	Mecom	143.85	2.02743	0.485884	4.17266	3.01067e-05	0.0109735		0.164255	0.0459266	0.12893	1.17694	1.52844	1.19296
ENSMUSG00000031239	Itm2a	21147.5	-1.22762	0.295253	-4.15784	3.2127e-05	0.011317		709.53	518.793	1490.61	367.773	299.205	389.474
ENSMUSG00000031537	Ikbkb	415.45	-1.81325	0.442938	-4.09368	4.24573e-05	0.0145405		0.684492	2.38257	2.57753	0.507943	0.367202	0.160798
ENSMUSG00000052430	Bmpr1b	168.521	2.01282	0.496899	4.05077	5.10505e-05	0.0149857		0	0.190149	0.0120408	6.1272	1.10516	1.38731
ENSMUSG00000024164	C3	928.283	1.51536	0.373286	4.05952	4.91738e-05	0.0149857		2.36508	5.2903	4.49455	15.1423	20.6382	7.53529
ENSMUSG00000073490	Ifi207	116.027	2.01994	0.49795	4.05651	4.98121e-05	0.0149857		0.0756337	0.651346	0.474319	1.51846	4.37309	5.6669
ENSMUSG00000037656	Slc20a2	467.727	-1.67408	0.410827	-4.07489	4.60362e-05	0.0149857		13.5212	11.6727	6.9446	1.52902	3.95382	1.83038
ENSMUSG00000078994	Zfp429	127.604	-2.01862	0.497917	-4.05412	5.03233e-05	0.0149857		14.9036	4.67998	4.7432	0.605469	0.195193	0.0181966
ENSMUSG00000058331	Zfp85	98.4365	-1.99879	0.491668	-4.06532	4.79665e-05	0.0149857		8.81399	1.37762	5.52686	0.0762074	0	0
ENSMUSG00000044730	9930104L06Rik	72.3199	-2.00612	0.49676	-4.03841	5.38152e-05	0.0154299		1.97743	0.386153	1.55333	0.0315078	0.0135434	0.00694414
ENSMUSG00000025958	Creb1	932.471	-1.37306	0.341092	-4.02549	5.68577e-05	0.0159318		6.30999	6.92434	12.6864	3.73169	2.68041	2.21829
ENSMUSG00000038181	Chpf2	86.7258	1.97709	0.495769	3.98794	6.66505e-05	0.0181393		0.049019	0	0.0534628	1.01693	2.72144	1.12786
ENSMUSG00000026655	Fam107b	651.143	1.48868	0.373637	3.9843	6.76783e-05	0.0181393		4.85691	4.85025	2.19445	17.8596	10.3778	13.46
ENSMUSG00000018476	Kdm6b	4274.93	1.267	0.318652	3.97614	7.00436e-05	0.0183738		10.4116	15.7745	23.289	49.4573	60.8798	23.2632
ENSMUSG00000062329	Cytl1	237269	-1.23083	0.310377	-3.96558	7.32165e-05	0.018806		22094.6	23285.3	9064.04	7115.32	8218.1	5610.38
ENSMUSG00000035000	Dpp4	75.6182	-1.91973	0.490328	-3.91519	9.03332e-05	0.0222744		2.16658	0.62365	0.88612	0.0185886	0	0
ENSMUSG00000031783	Polr2c	1060.94	-1.19981	0.306089	-3.9198	8.86221e-05	0.0222744		58.5884	50.5333	37.8473	18.028	23.6792	17.3022
ENSMUSG00000069372	Ctxn3	96.5343	1.90634	0.488537	3.90213	9.53509e-05	0.0230506		0	0	0	16.9169	1.77504	2.18956
ENSMUSG00000028626	Col9a2	523.937	-1.40384	0.361131	-3.88735	0.000101345	0.0240286		13.3555	12.5236	13.1977	2.75151	4.57591	4.91826
ENSMUSG00000027966	Col11a1	11286.3	-0.92167	0.237415	-3.88211	0.000103554	0.0240889		76.6424	73.5106	89.8584	54.3153	32.1346	35.5987
ENSMUSG00000033715	Akr1c14	870.05	1.41596	0.369848	3.8285	0.000128928	0.0294363		7.19086	4.24901	9.97245	34.6891	13.6415	21.5644
ENSMUSG00000054855	Rnd1	267.026	1.67742	0.441337	3.80078	0.000144243	0.0323341		2.55561	2.25616	2.68567	6.45303	13.7201	6.25599
ENSMUSG00000052837	Junb	5627.75	1.10612	0.291946	3.78879	0.000151382	0.0325994		96.4124	107.029	70.7337	230.23	300.408	119.196
ENSMUSG00000028273	Pdlim5	1100.91	1.26163	0.332531	3.79402	0.000148226	0.0325994		5.65107	4.26984	4.09703	16.4041	15.1634	7.08822
ENSMUSG00000020516	Rps6kb1	1252.38	1.14677	0.302932	3.78557	0.000153359	0.0325994		3.98966	5.41213	3.62335	11.9523	12.0408	7.81746
ENSMUSG00000040669	Phc1	190.647	-1.74041	0.462421	-3.76368	0.000167428	0.0349868		2.82318	3.41414	3.32034	0.543288	0.779225	0.293235
ENSMUSG00000034105	Tldc1	67.0053	-1.82355	0.488114	-3.7359	0.000187042	0.0384341		3.02763	3.39761	1.47813	0	0	0.0452583
ENSMUSG00000057551	Zfp317	86.2241	1.85342	0.49762	3.72457	0.000195652	0.0395441		0.404159	0.118386	0.118071	4.60442	1.76466	7.72801
ENSMUSG00000000530	Acvrl1	229.608	1.77701	0.48181	3.6882	0.000225845	0.0449104		0.617306	1.21512	0.117822	3.30488	3.94212	7.30199
ENSMUSG00000022425	Enpp2	4240.36	1.04659	0.284347	3.6807	0.000232594	0.0451477		34.25	47.8443	35.1391	63.1104	128.42	69.803
ENSMUSG00000034032	Rpap1	67.275	-1.80842	0.491582	-3.67877	0.000234362	0.0451477		2.04721	0.593858	0.411078	0.0177006	0.0399446	0.0117033
ENSMUSG00000050213	Snip1	96.8689	-1.82547	0.498129	-3.66464	0.000247684	0.04698		3.16631	5.31393	2.83837	0.0725666	0.187154	0.447811
ENSMUSG00000024045	Akap8	1006.01	1.10826	0.303183	3.65541	0.000256774	0.0479662		7.52435	7.61184	10.8021	21.1716	17.1454	21.6701
ENSMUSG00000032295	Man2c1	209.592	1.76646	0.484555	3.64554	0.000266831	0.0491009		0.0746685	0.298551	0.702398	3.12308	1.96533	3.00103
