# Supplementary material for: Perivascular niche cells sense thrombocytopenia and activate hematopoietic stem cells in an IL-1 dependent manner
Source: Nat Commun. 2023 Sep 28;14:6062. doi: 10.1038/s41467-023-41691-y (PMC10539537; doi:10.1038/s41467-023-41691-y)
Supplement: Supplementary file 7 — Supplementary Data 4 [file 41467_2023_41691_MOESM7_ESM.xls]

## Sheet: Supplementary_Data_4
		Raw Mapped Reads							FPKM values
BL-PαS										BL-PαS-IgG			BL-PαS-GPIbα
	Gene	baseMean	log2FoldChange	lfcSE	stat	pvalue	padj		1	2	3	1	2	3
ENSMUSG00000028989	Angptl7	11851.3	-1.76044	0.210843	-8.34951	6.85e-17	9e-13		530.02	701.887	456.644	143.791	106.229	192.883
ENSMUSG00000026222	Sp100	316.971	-2.01422	0.312347	-6.44868	1.13e-10	7.41e-07		6.20043	4.03891	4.23314	0.625929	0.746132	0.99202
ENSMUSG00000018796	Acsl1	168.346	-2.15138	0.349301	-6.15912	7.32e-10	3.2e-06		2.51265	1.63633	2.16752	0.197578	0.159818	0.302389
ENSMUSG00000055240	Zfp101	170.012	-2.07858	0.361572	-5.74874	8.99e-09	2.95e-05		4.46698	1.31824	2.31598	0.285	0.257653	0.259912
ENSMUSG00000021701	Plk2	898.331	-1.46244	0.262962	-5.56142	2.68e-08	7.03e-05		45.5777	23.829	24.8158	10.7937	8.60512	9.257
ENSMUSG00000024479	Mal2	60.8979	-1.94069	0.368161	-5.27131	1.35e-07	0.000296374		2.99906	1.69031	3.82693	0	0	0
ENSMUSG00000035373	Ccl7	4675.04	-1.35556	0.267753	-5.06272	4.13e-07	0.000775166		280.583	841.305	570.098	256.847	148.498	157.278
ENSMUSG00000037994	Slc9b2	125.749	-1.80031	0.360131	-4.99905	5.76e-07	0.000945439		5.03659	4.66975	4.96561	0.951735	0.752347	0.399837
ENSMUSG00000075284	Wipf1	1699.39	0.938808	0.193306	4.8566	1.19e-06	0.00174195		10.7262	13.112	13.1014	28.0544	22.4366	23.9222
ENSMUSG00000052727	Map1b	3619.32	-1.07726	0.223727	-4.81505	1.47e-06	0.00180222		24.3843	29.443	28.0116	8.34851	10.6306	16.5813
ENSMUSG00000047996	Prrg1	525.351	-1.3554	0.281795	-4.8099	1.51e-06	0.00180222		4.45591	5.43986	3.35277	1.84323	1.39561	1.05118
ENSMUSG00000037254	Itih2	664.571	-1.50045	0.314318	-4.77367	1.81e-06	0.00197905		10.4244	21.3643	30.0904	3.97975	4.43393	7.3991
ENSMUSG00000035385	Ccl2	4728.86	-1.19319	0.254624	-4.68607	2.79e-06	0.00281245		229.975	407.194	521.588	168.099	184.363	95.0512
ENSMUSG00000041609	Bicdl1	60.9174	1.73723	0.373834	4.64706	3.37e-06	0.00315733		0.0569733	0.0683348	0.106562	1.3428	1.58683	0.857
ENSMUSG00000038587	Akap12	1415.34	1.0552	0.231554	4.55701	5.19e-06	0.00416946		8.91733	10.211	7.22836	26.4709	14.9464	19.0708
ENSMUSG00000075318	Scn2a	154.792	-1.69735	0.373154	-4.54865	5.4e-06	0.00416946		3.14824	2.20778	1.48832	0.416707	0.614333	0.356687
ENSMUSG00000003198	Zfp959	284.171	-1.52196	0.333892	-4.55824	5.16e-06	0.00416946		32.5187	15.4424	18.5736	4.99381	6.40091	5.38287
ENSMUSG00000080115	Eef1akmt3	56.5852	1.63487	0.362087	4.51512	6.33e-06	0.00461524		0.0498768	0	0	5.192	1.10936	2.43878
ENSMUSG00000041762	Gpr155	106.078	1.65418	0.373685	4.42668	9.57e-06	0.00661198		0.0253006	0.130054	0.227146	3.59649	1.25108	1.02783
ENSMUSG00000020676	Ccl11	2325.87	0.872648	0.198717	4.3914	1.13e-05	0.00739257		110.417	94.9984	78.4025	157.819	173.575	211.499
ENSMUSG00000040189	Ccdc114	69.1365	1.62238	0.37133	4.3691	1.25e-05	0.00740631		0.133525	0.0711786	0.0443987	0.568215	1.97106	1.75275
ENSMUSG00000017776	Crk	1966.11	0.990724	0.226971	4.36498	1.27e-05	0.00740631		13.8437	14.8017	22.4519	45.127	30.3088	34.8245
ENSMUSG00000051346	Spryd4	147.903	1.57201	0.360511	4.36051	1.3e-05	0.00740631		1.13014	2.3975	1.85209	14.3487	6.63682	10.305
ENSMUSG00000019984	Med23	258.26	-1.55157	0.35966	-4.314	1.6e-05	0.00876972		5.18286	5.08823	2.45596	0.595151	1.33892	0.299433
ENSMUSG00000061119	Prcp	624.098	-1.20515	0.280939	-4.28972	1.79e-05	0.00939444		17.4642	26.1726	16.5944	7.03146	5.27894	9.77899
ENSMUSG00000029208	Guf1	299.1	1.43773	0.337352	4.26181	2.03e-05	0.00985971		0.579406	0.889537	0.984881	1.98012	5.23034	2.94368
ENSMUSG00000040433	Zbtb38	3458.81	-0.910454	0.213219	-4.27005	1.95e-05	0.00985971		28.4271	25.3659	26.5642	9.57912	12.8503	17.6688
ENSMUSG00000029376	Mthfd2l	50.2787	-1.51863	0.357487	-4.24808	2.16e-05	0.010109		1.15301	5.72611	1.97982	0	0	0.0166029
ENSMUSG00000071005	Ccl19	854.552	1.23238	0.294654	4.18248	2.88e-05	0.012393		29.2358	28.0527	54.3906	104.794	147.528	68.4797
ENSMUSG00000032624	Eml4	90.5996	-1.55642	0.372515	-4.17814	2.94e-05	0.012393		1.96293	0.957171	2.71658	0.228579	0.27734	0.197634
ENSMUSG00000043881	Kbtbd7	110.82	1.54788	0.370443	4.17845	2.93e-05	0.012393		0.38244	0.588167	0.195403	1.92366	2.72303	3.75253
ENSMUSG00000035378	Shq1	103.508	-1.55537	0.372822	-4.17189	3.02e-05	0.012393		7.10548	1.59236	8.16956	0.22816	0.830495	0.204074
ENSMUSG00000002413	Braf	1099.34	-1.04507	0.251296	-4.15871	3.2e-05	0.0127319		6.44565	6.76759	8.19002	2.14588	4.13606	2.97673
ENSMUSG00000024182	Axin1	218.499	1.41864	0.348989	4.065	4.8e-05	0.0183928		1.02634	1.72456	1.51922	2.89369	7.67945	7.10548
ENSMUSG00000027162	Lin7c	1455.5	-0.890212	0.219255	-4.06017	4.9e-05	0.0183928		22.7908	33.3543	26.9294	11.7276	16.0665	13.8712
ENSMUSG00000025911	Adhfe1	44.8188	1.43144	0.35484	4.03403	5.48e-05	0.0199937		0	0.017411	0	3.36786	1.22589	0.758661
ENSMUSG00000028101	Pias3	179.506	-1.47114	0.367224	-4.00611	6.17e-05	0.0219013		6.3293	5.14351	3.67853	0.190599	1.01497	1.307
ENSMUSG00000025898	Cwf19l2	409.756	-1.37961	0.34764	-3.9685	7.23e-05	0.0237379		8.80608	9.68322	13.4645	2.7707	0.814972	4.28055
ENSMUSG00000026657	Frmd4a	247.918	1.30974	0.329708	3.97242	7.11e-05	0.0237379		0.412506	0.213283	0.286961	0.868829	0.957162	1.35716
ENSMUSG00000022779	Top3b	122.543	-1.48236	0.372722	-3.97712	6.98e-05	0.0237379		3.06965	0.687407	1.27335	0.253698	0.156927	0.275859
ENSMUSG00000024727	Trpm6	53.5303	-1.40837	0.35845	-3.92907	8.53e-05	0.0269159		0.701065	2.16224	0.291392	0.0191243	0.00773467	0.0342109
ENSMUSG00000019470	Xab2	319.988	-1.15537	0.294231	-3.92672	8.61e-05	0.0269159		6.41124	6.14316	6.63835	3.05507	2.07366	2.07517
ENSMUSG00000029686	Cul1	2165.55	-0.777008	0.199578	-3.89326	9.89e-05	0.0301966		35.7912	45.2511	51.7167	27.5115	25.3051	21.6719
ENSMUSG00000038697	Taf5l	124.083	1.43497	0.372676	3.85045	0.0001179	0.0351772		0.445718	1.29832	0.333466	4.34978	6.73819	2.74054
ENSMUSG00000034780	B3galt1	48.8967	1.33818	0.351473	3.80733	0.000140475	0.0399527		0.0157604	0	0	0.441104	0.685435	2.33263
ENSMUSG00000025531	Chm	751.666	-1.02644	0.269913	-3.80286	0.000143036	0.0399527		13.5189	9.07336	7.53554	4.16829	5.31742	3.38883
ENSMUSG00000006127	Inpp5k	732.236	-1.10733	0.290569	-3.81089	0.000138465	0.0399527		15.3849	11.3735	8.89481	2.78125	4.88609	6.20617
ENSMUSG00000033350	Chst2	819.263	0.955619	0.252602	3.78311	0.000154882	0.0423602		4.29296	5.96817	6.82888	13.0067	9.67372	12.3473
ENSMUSG00000020515	Cnot8	788.983	-0.979869	0.259792	-3.77174	0.000162114	0.0429384		25.2096	29.921	25.0357	10.1986	9.60532	16.3858
ENSMUSG00000033016	Nfatc1	922.815	0.864744	0.229402	3.76956	0.000163537	0.0429384		5.46756	6.27937	4.52431	12.642	9.90763	9.36548
ENSMUSG00000031666	Rbl2	514.91	1.02194	0.271523	3.76372	0.000167407	0.0430925		2.67562	2.81935	3.12296	7.95421	4.80745	7.38632
ENSMUSG00000022793	B4galt4	263.612	1.21643	0.326264	3.72837	0.000192723	0.0486552		2.10392	3.34237	2.752	5.58269	9.11449	10.721
		Raw Mapped Reads							FPKM values
BL-OBP										BL-OBP-IgG			BL-OBP-GPIbα
	Gene	baseMean	log2FoldChange	lfcSE	stat	pvalue	padj		1	2	3	1	2	3
ENSMUSG00000025159	Mms19	280.095	1.72131	0.328967	5.23248	1.67e-07	0.00260388		0.220484	0.538089	0.377488	1.36244	2.284	2.84739
ENSMUSG00000051721	Wdcp	110.339	-1.8041	0.354627	-5.08733	3.63e-07	0.00282687		1.5747	2.76729	4.5141	0.274669	0.150582	0.137469
ENSMUSG00000040594	Ranbp17	118.727	-1.72674	0.351805	-4.90823	9.19e-07	0.00368743		1.42985	0.27549	2.00012	0.0324537	0.0339666	0
ENSMUSG00000057396	Zfp759	63.5199	1.71333	0.349499	4.90227	9.47e-07	0.00368743		0.0387934	0	0	1.23491	1.29248	2.52167
ENSMUSG00000040520	Manea	233.874	-1.48985	0.307847	-4.83959	1.3e-06	0.00398746		3.35823	2.90897	4.12078	0.893307	0.678097	0.893198
ENSMUSG00000040855	Reps2	321.457	-1.42688	0.296872	-4.8064	1.54e-06	0.00398746		2.53191	3.98207	3.71328	1.3361	1.24512	1.24517
ENSMUSG00000074165	Zfp788	407.34	-1.46945	0.312741	-4.69863	2.62e-06	0.00582543		9.75051	5.1109	6.28085	1.09833	1.67503	2.53302
ENSMUSG00000038550	Ciart	61.5254	1.60876	0.349134	4.60785	4.07e-06	0.00791783		0.119486	0.0163068	0	2.95834	2.86246	1.80847
ENSMUSG00000023940	Sgo1	96.2562	1.54699	0.351318	4.40337	1.07e-05	0.0184373		0.230449	0.0193542	0.013062	1.63019	2.67741	2.54182
ENSMUSG00000046070	Igfals	58.9718	1.50553	0.343744	4.3798	1.19e-05	0.0184943		0	0.0523966	0	1.49374	4.48711	1.83502
ENSMUSG00000091474	2610021A01Rik	215.276	-1.43648	0.332851	-4.31568	1.59e-05	0.0218591		6.1062	4.05162	3.05757	0.871063	1.37018	0.741725
ENSMUSG00000035007	Rundc1	263.766	1.44954	0.336866	4.30303	1.68e-05	0.0218591		1.80217	0.972363	1.35881	9.93197	3.33792	5.59553
ENSMUSG00000020491	2810021J22Rik	76.0972	-1.51085	0.354244	-4.26498	2e-05	0.0222324		1.99454	0.488092	2.69863	0.0973059	0.19641	0.0876609
ENSMUSG00000025665	Rps6ka6	88.7559	-1.48451	0.347205	-4.27561	1.91e-05	0.0222324		0.444604	2.82425	1.59832	0.0190613	0.11115	0.00858598
ENSMUSG00000054136	Adm2	142.351	1.51561	0.356826	4.24746	2.16e-05	0.0224408		1.48936	2.65123	0.429431	9.2073	14.424	9.94536
ENSMUSG00000033964	Zbtb41	868.121	-0.999824	0.241033	-4.14808	3.35e-05	0.0326247		7.39217	6.83148	5.98267	2.30885	3.10691	3.6194
ENSMUSG00000027933	Ints3	158.938	-1.38384	0.341082	-4.05721	4.97e-05	0.0454818		1.99892	2.92643	3.25824	0.782004	0.365183	0.743094
ENSMUSG00000060044	Tmem26	81.8608	-1.3747	0.340673	-4.03524	5.45e-05	0.0471804		2.11228	1.05822	1.2609	0.0851138	0	0
ENSMUSG00000042303	Sgsm3	492.183	1.16098	0.289933	4.00432	6.22e-05	0.0484173		2.41765	4.02707	1.95274	8.43063	6.30425	8.57275
ENSMUSG00000068966	Zbtb34	88.7125	1.43371	0.358022	4.00452	6.21e-05	0.0484173		0.184087	0.0781611	0.0979652	1.62778	0.519213	1.0428
		Raw Mapped Reads							FPKM values
BL-OB										BL-OB-IgG			BL-OB-GPIbα
	Gene	baseMean	log2FoldChange	lfcSE	stat	pvalue	padj		1	2	3	1	2	3
ENSMUSG00000021319	Sfrp4	221.264	-3.95881	0.426364	-9.28507	1.62e-20	2.09e-16		7.72697	12.9812	17.1298	0.137529	0.0675986	0
ENSMUSG00000024989	Cep55	115.663	-2.93376	0.442013	-6.63726	3.2e-11	1.38e-07		4.85513	5.59799	2.02735	0	0.0213648	0
ENSMUSG00000097876	Gm16892	107.378	2.95004	0.441662	6.67942	2.4e-11	1.38e-07		0.046933	0.146742	0	19.7286	7.49631	14.0186
ENSMUSG00000042997	Nhlrc3	159.756	-2.70443	0.441133	-6.13065	8.75e-10	2.83e-06		3.05166	2.76746	2.6738	0.112105	0.0105966	0.00737197
ENSMUSG00000036550	Cnot1	1178.26	-1.55743	0.273207	-5.70055	1.19e-08	3.09e-05		12.5999	9.79299	10.2445	4.46733	2.72352	2.57388
ENSMUSG00000017390	Aldoc	166.376	2.44849	0.442123	5.53803	3.06e-08	6.6e-05		0.0993028	0.170766	0	2.70884	9.02187	3.46723
ENSMUSG00000033068	Entpd6	165.722	2.41526	0.442131	5.46278	4.69e-08	8.67e-05		0.0339293	0.0106085	0.187643	3.39871	5.09615	1.71215
ENSMUSG00000031109	Enox2	85.0511	-2.38986	0.442245	-5.40393	6.52e-08	0.000105545		1.91544	2.16297	1.82185	0.0443528	0	0.00947897
ENSMUSG00000020183	Cpm	1847.69	1.05551	0.213881	4.93504	8.01e-07	0.00115314		11.3075	9.04562	8.89601	22.2874	21.8339	19.9944
ENSMUSG00000051098	Mblac2	94.273	-2.11837	0.441457	-4.79859	1.6e-06	0.00206943		3.08913	0.96586	2.91882	0.112008	0.0764642	0.106391
ENSMUSG00000022575	Gsdmd	59.332	-2.02434	0.437412	-4.62799	3.69e-06	0.00398497		2.94195	3.76493	3.3153	0.027196	0	0
ENSMUSG00000021375	Kif13a	511.761	-1.6455	0.355064	-4.63437	3.58e-06	0.00398497		7.68651	3.93233	6.44099	0.90044	2.08327	1.28093
ENSMUSG00000036613	Tssc1	84.6239	-2.02679	0.44198	-4.58571	4.52e-06	0.00450731		5.62544	6.3469	2.30732	0.314008	0.175389	0.268436
ENSMUSG00000061740	Cyp2d22	72.5468	-1.9674	0.43917	-4.47981	7.47e-06	0.00691118		2.92336	1.93774	3.23348	0.0348612	0.0642564	0
ENSMUSG00000061079	Zfp143	326.712	-1.70077	0.386625	-4.39903	1.09e-05	0.00938841		10.8618	10.9448	5.48023	1.69924	1.06372	2.71341
ENSMUSG00000002227	Mov10	98.4305	-1.92044	0.441568	-4.34914	1.37e-05	0.00983374		2.61837	2.11114	1.97016	0.0114374	0.0421631	0.175995
ENSMUSG00000027438	Napb	75.2046	-1.90522	0.437953	-4.35029	1.36e-05	0.00983374		1.22928	1.68828	0.208764	0	0	0.00585596
ENSMUSG00000048728	Zfp454	56.1806	-1.89808	0.434814	-4.36526	1.27e-05	0.00983374		3.05905	2.21605	1.69046	0	0	0.017041
ENSMUSG00000031432	Prps1	742.493	-1.12827	0.26188	-4.30835	1.64e-05	0.0112115		27.1308	29.5596	26.5247	12.5052	12.448	9.63374
ENSMUSG00000028633	Ctps	577.995	1.68091	0.393132	4.2757	1.91e-05	0.0113796		2.73604	1.48178	4.49697	8.49186	26.2571	8.6416
ENSMUSG00000041608	Entpd3	600.864	-1.66874	0.391488	-4.26257	2.02e-05	0.0113796		8.16334	10.9262	20.8093	1.19912	5.0067	1.92894
ENSMUSG00000021868	Ppif	224.724	1.66368	0.390071	4.26506	2e-05	0.0113796		1.20141	0.709538	1.28316	3.96642	5.29779	5.88567
ENSMUSG00000022314	Rad21	1245.69	-1.00979	0.235402	-4.28966	1.79e-05	0.0113796		19.8245	25.904	24.8434	11.7668	11.7583	9.70393
ENSMUSG00000040557	Mettl27	92.9738	-1.83457	0.437516	-4.19315	2.75e-05	0.0148458		2.04818	4.38044	1.60861	0.130072	0.0355186	0
ENSMUSG00000026773	Pfkfb3	484.028	1.43395	0.345309	4.15267	3.29e-05	0.0170237		1.37699	2.32741	2.51265	4.14983	5.78319	7.52977
ENSMUSG00000024104	Washc2	319.969	-1.73563	0.422288	-4.11007	3.96e-05	0.0197028		5.31993	6.59441	7.57147	1.42853	0.179686	1.36545
ENSMUSG00000038764	Ptpn3	235.681	-1.7774	0.435723	-4.07919	4.52e-05	0.0209031		4.39278	1.12677	3.23624	0.633948	0.2624	0.0741607
ENSMUSG00000051224	Tceanc	433.148	1.59979	0.391573	4.08554	4.4e-05	0.0209031		2.71885	1.67606	1.02071	5.61068	14.467	5.26819
ENSMUSG00000051344	Plekhm3	267.849	-1.64155	0.410322	-4.00063	6.32e-05	0.0282131		2.15498	2.05411	2.06909	0.182921	0.263151	0.717033
ENSMUSG00000051147	Nat2	61.7691	-1.70967	0.428695	-3.98807	6.66e-05	0.0287565		7.40813	2.65194	2.16301	0	0	0
ENSMUSG00000031787	Katnb1	123.14	1.6975	0.435682	3.8962	9.77e-05	0.040823		0.484855	0.384538	0.355035	2.27046	1.81954	5.44913
ENSMUSG00000024912	Fosl1	679.163	1.51361	0.391795	3.86326	0.000111883	0.0413998		9.98935	8.57611	4.08669	19.7502	62.1331	14.344
ENSMUSG00000048368	Omd	20217.3	-0.796303	0.205621	-3.87268	0.000107646	0.0413998		807.486	813.222	878.393	465.246	573.719	361.45
ENSMUSG00000021209	Ppp4r4	55.8997	-1.65174	0.426818	-3.86989	0.000108884	0.0413998		2.49639	0.825231	1.23377	0	0	0
ENSMUSG00000002205	Vrk3	389.409	-1.35893	0.350509	-3.87701	0.000105748	0.0413998		9.66166	9.94142	9.00707	4.13155	1.83917	2.86554
ENSMUSG00000069874	Irgm2	323.101	-1.62469	0.421306	-3.85632	0.000115108	0.04141		12.7516	25.8663	16.1899	13.7524	7.65456	9.0084
ENSMUSG00000033904	Ccp110	109.964	-1.65986	0.431931	-3.84287	0.000121603	0.0414442		1.03024	0.98783	1.47286	0.128707	0.237234	0.130033
ENSMUSG00000043333	Rhbdl2	417.483	-1.29269	0.335965	-3.84768	0.000119243	0.0414442		10.5282	13.9756	7.92179	3.57138	3.96321	4.38458
ENSMUSG00000039523	Cep104	164.736	1.61664	0.425885	3.79596	0.000147074	0.0488398		0.73656	0.403017	0.181852	2.83634	2.21486	3.02697
