# Supplementary material for: Perivascular niche cells sense thrombocytopenia and activate hematopoietic stem cells in an IL-1 dependent manner
Source: Nat Commun. 2023 Sep 28;14:6062. doi: 10.1038/s41467-023-41691-y (PMC10539537; doi:10.1038/s41467-023-41691-y)
Supplement: Supplementary file 8 — Supplementary Data 5 [file 41467_2023_41691_MOESM8_ESM.xls]

## Sheet: Supplementary_Data_5
CBM-EC
Rank	GO Term ID	Standard Name	p.val	edge.score	edge.value	NES	q.val	-Log(Pvalue)
1	GO:0061041	GO_REGULATION_OF_WOUND_HEALING	0.0001	6634.56	0.687462	1.64911	0.0152538	4
2	GO:0030168	GO_PLATELET_ACTIVATION	0.0001	7935.24	0.446548	2.09117	0.0152538	4
3	GO:0009611	GO_RESPONSE_TO_WOUNDING	0.0001	5090.95	0.331628	2.49842	0.0152538	4
4	GO:0001775	GO_CELL_ACTIVATION	0.0001	4326.65	0.429249	2.18828	0.0152538	4
5	GO:0042060	GO_WOUND_HEALING	0.0001	5550.66	0.331628	2.45673	0.0152538	4
6	GO:0007599	GO_HEMOSTASIS	0.0001	6010.05	0.439253	2.20796	0.0152538	4
7	GO:0098609	GO_CELL_CELL_ADHESION	0.0002	3123.11	0.299993	1.52174	0.0188857	3.69897
8	GO:0070527	GO_PLATELET_AGGREGATION	0.0002	9414.03	0.465341	1.51658	0.0188857	3.69897
9	GO:0048514	GO_BLOOD_VESSEL_MORPHOGENESIS	0.0004	3197.18	0.412031	1.31445	0.024532	3.39794
10	GO:0001944	GO_VASCULATURE_DEVELOPMENT	0.0004	2933.76	0.34541	1.35504	0.024532	3.39794
11	GO:0050818	GO_REGULATION_OF_COAGULATION	0.0005	6769.69	0.402343	1.37029	0.0260921	3.30103
12	GO:0031091	GO_PLATELET_ALPHA_GRANULE	0.0005	6484.67	0.49467	1.22918	0.0260921	3.30103
13	GO:0034340	GO_RESPONSE_TO_TYPE_I_INTERFERON	0.001	6831.33	0.617727	1.28669	0.0371812	3
14	GO:0002576	GO_PLATELET_DEGRANULATION	0.0017	5155.07	0.603297	1.18508	0.0521304	2.76955
15	GO:0002683	GO_NEGATIVE_REGULATION_OF_IMMUNE_EFFECTOR_PROCESS	0.002	5117.15	0.454188	1.18942	0.0558592	2.69897
16	GO:0045088	GO_REGULATION_OF_INNATE_IMMUNE_RESPONSE	0.0022	2814.47	0.361434	1.15739	0.0579106	2.65758
17	GO:0031099	GO_REGENERATION	0.0029	4159.48	0.334003	1.13039	0.0668686	2.5376
18	GO:0017015	GO_REGULATION_OF_TRANSFORMING_GROWTH_FACTOR_BETA_RECEPTOR_SIGNALING_PATHWAY	0.0029	4895.19	0.442024	1.14953	0.0668686	2.5376
19	GO:0002102	GO_PODOSOME	0.0032	10085.2	0.655834	1.14886	0.0726595	2.49485
20	GO:0006957	GO_COMPLEMENT_ACTIVATION_ALTERNATIVE_PATHWAY	0.0033	-12803.6	-0.950767	1.10558	0.073527	2.48149
21	GO:0002263	GO_CELL_ACTIVATION_INVOLVED_IN_IMMUNE_RESPONSE	0.0034	4626.53	0.299993	1.14049	0.0743625	2.46852
22	GO:0045785	GO_POSITIVE_REGULATION_OF_CELL_ADHESION	0.0034	2764.11	0.452734	1.12705	0.0743625	2.46852
23	GO:0042310	GO_VASOCONSTRICTION	0.004	9452.73	0.34541	1.10874	0.0806644	2.39794
24	GO:0003158	GO_ENDOTHELIUM_DEVELOPMENT	0.0043	5252.57	0.395389	1.09602	0.0830542	2.36653
25	GO:0071345	GO_CELLULAR_RESPONSE_TO_CYTOKINE_STIMULUS	0.0044	1765.02	0.127144	1.08638	0.0836281	2.35655
26	GO:0045652	GO_REGULATION_OF_MEGAKARYOCYTE_DIFFERENTIATION	0.0051	10147.1	1.67175	1.08602	0.0924997	2.29243
27	GO:0030949	GO_POSITIVE_REGULATION_OF_VASCULAR_ENDOTHELIAL_GROWTH_FACTOR_RECEPTOR_SIGNALING_PATHWAY	0.0063	10313.1	0.712214	1.06644	0.103819	2.20066
28	GO:0006954	GO_INFLAMMATORY_RESPONSE	0.0065	1859.07	0.644449	1.0407	0.105364	2.18709
29	GO:0031093	GO_PLATELET_ALPHA_GRANULE_LUMEN	0.0068	6214.62	0.605383	1.05164	0.108454	2.16749
30	GO:0007597	GO_BLOOD_COAGULATION_INTRINSIC_PATHWAY	0.0074	11283.2	0.571181	1.04034	0.109782	2.13077
31	GO:1901532	GO_REGULATION_OF_HEMATOPOIETIC_PROGENITOR_CELL_DIFFERENTIATION	0.008	7955.9	1.67175	1.03702	0.113314	2.09691
32	GO:0010543	GO_REGULATION_OF_PLATELET_ACTIVATION	0.0088	7510.62	0.330868	1.01138	0.119797	2.05552
33	GO:0072378	GO_BLOOD_COAGULATION_FIBRIN_CLOT_FORMATION	0.0142	9572.97	0.571181	0.963567	0.153314	1.84771
34	GO:0007229	GO_INTEGRIN_MEDIATED_SIGNALING_PATHWAY	0.0208	4374.63	0.499266	0.91562	0.183298	1.68194
35	GO:0007179	GO_TRANSFORMING_GROWTH_FACTOR_BETA_RECEPTOR_SIGNALING_PATHWAY	0.0279	3876.55	0.522655	0.867612	0.20044	1.5544
36	GO:0070555	GO_RESPONSE_TO_INTERLEUKIN_1	0.0494	3501.25	0.370435	0.79084	0.254442	1.30627
CBM-PV
Rank	GO Term ID	Standard Name	p.val	edge.score	edge.value	NES	q.val	-Log (Pvalue)
1	GO:0001817	GO_REGULATION_OF_CYTOKINE_PRODUCTION	0.0001	3271.41	0.427467	1.75499	0.00632872	4
2	GO:0071496	GO_CELLULAR_RESPONSE_TO_EXTERNAL_STIMULUS	0.0001	4422.03	0.441922	1.81559	0.00632872	4
3	GO:0031668	GO_CELLULAR_RESPONSE_TO_EXTRACELLULAR_STIMULUS	0.0001	4903.27	0.867996	1.71966	0.00632872	4
4	GO:1903034	GO_REGULATION_OF_RESPONSE_TO_WOUNDING	0.0001	3716.51	0.361496	1.69278	0.00632872	4
5	GO:0002252	GO_IMMUNE_EFFECTOR_PROCESS	0.0001	3005.69	0.379471	1.52159	0.00632872	4
6	GO:0071347	GO_CELLULAR_RESPONSE_TO_INTERLEUKIN_1	0.0002	6107.49	0.606443	1.3852	0.00894586	3.69897
7	GO:0060485	GO_MESENCHYME_DEVELOPMENT	0.0002	4368.69	0.34808	1.38648	0.00894586	3.69897
8	GO:0050727	GO_REGULATION_OF_INFLAMMATORY_RESPONSE	0.0002	4348.98	0.460905	1.64766	0.00894586	3.69897
9	GO:0030155	GO_REGULATION_OF_CELL_ADHESION	0.0003	2391.71	0.484556	1.38717	0.0113675	3.52288
10	GO:0002224	GO_TOLL_LIKE_RECEPTOR_SIGNALING_PATHWAY	0.0004	5402.95	0.529448	1.27863	0.0135977	3.39794
11	GO:0031099	GO_REGENERATION	0.0005	4141.14	0.630727	1.25426	0.0160784	3.30103
12	GO:0060759	GO_REGULATION_OF_RESPONSE_TO_CYTOKINE_STIMULUS	0.0008	4341.38	0.463354	1.25077	0.0218312	3.09691
13	GO:0071837	GO_HMG_BOX_DOMAIN_BINDING	0.0008	12017.7	0.605213	1.22493	0.0218312	3.09691
14	GO:0051092	GO_POSITIVE_REGULATION_OF_NF_KAPPAB_TRANSCRIPTION_FACTOR_ACTIVITY	0.0009	4308.64	0.588789	1.26716	0.0231779	3.04576
15	GO:0048008	GO_PLATELET_DERIVED_GROWTH_FACTOR_RECEPTOR_SIGNALING_PATHWAY	0.0011	7821.65	0.885723	1.199	0.0257634	2.95861
16	GO:0009611	GO_RESPONSE_TO_WOUNDING	0.0011	2355.47	0.325257	1.25048	0.0257634	2.95861
17	GO:0019221	GO_CYTOKINE_MEDIATED_SIGNALING_PATHWAY	0.0013	2623.34	0.458211	1.17624	0.0283286	2.88606
18	GO:0048762	GO_MESENCHYMAL_CELL_DIFFERENTIATION	0.0013	4361.76	0.34808	1.21202	0.0283286	2.88606
19	GO:0019725	GO_CELLULAR_HOMEOSTASIS	0.0018	2077.92	0.361379	1.17466	0.0336736	2.74473
20	GO:0034142	GO_TOLL_LIKE_RECEPTOR_4_SIGNALING_PATHWAY	0.0027	9769.38	0.714694	1.13134	0.0417203	2.56864
21	GO:0060333	GO_INTERFERON_GAMMA_MEDIATED_SIGNALING_PATHWAY	0.0027	5151.35	0.895214	1.1173	0.0417203	2.56864
22	GO:0032755	GO_POSITIVE_REGULATION_OF_INTERLEUKIN_6_PRODUCTION	0.0027	5522.36	0.606443	1.1245	0.0417203	2.56864
23	GO:0070741	GO_RESPONSE_TO_INTERLEUKIN_6	0.003	8651.8	0.429059	1.096	0.0440667	2.52288
24	GO:0032652	GO_REGULATION_OF_INTERLEUKIN_1_PRODUCTION	0.0038	6347.65	0.367155	1.11532	0.0501246	2.42022
25	GO:0002755	GO_MYD88_DEPENDENT_TOLL_LIKE_RECEPTOR_SIGNALING_PATHWAY	0.0099	5996.43	0.529448	1.0009	0.0851085	2.00436
26	GO:0001837	GO_EPITHELIAL_TO_MESENCHYMAL_TRANSITION	0.0121	5085.26	0.354331	0.982965	0.0944657	1.91721
27	GO:0005160	GO_TRANSFORMING_GROWTH_FACTOR_BETA_BINDING	0.0177	6050.55	0.630343	0.931616	0.117519	1.75203
28	GO:0032731	GO_POSITIVE_REGULATION_OF_INTERLEUKIN_1_BETA_PRODUCTION	0.0184	7340.6	0.367155	0.933587	0.120819	1.73518
29	GO:0017015	GO_REGULATION_OF_TRANSFORMING_GROWTH_FACTOR_BETA_RECEPTOR_SIGNALING_PATHWAY	0.019	3424.29	0.768707	0.926581	0.122328	1.72125
30	GO:1903844	GO_REGULATION_OF_CELLULAR_RESPONSE_TO_TRANSFORMING_GROWTH_FACTOR_BETA_STIMULUS	0.019	3424.29	0.768707	0.926581	0.122328	1.72125
31	GO:0046328	GO_REGULATION_OF_JNK_CASCADE	0.0206	2844.27	0.340654	0.909287	0.127523	1.68613
32	GO:0046425	GO_REGULATION_OF_JAK_STAT_CASCADE	0.0212	3681.15	0.453576	0.922058	0.129485	1.67366
33	GO:0007257	GO_ACTIVATION_OF_JUN_KINASE_ACTIVITY	0.0253	6020.83	0.367155	0.905171	0.140795	1.59688
34	GO:0034123	GO_POSITIVE_REGULATION_OF_TOLL_LIKE_RECEPTOR_SIGNALING_PATHWAY	0.027	5831.5	0.714694	0.87838	0.146154	1.56864
35	GO:1900015	GO_REGULATION_OF_CYTOKINE_PRODUCTION_INVOLVED_IN_INFLAMMATORY_RESPONSE	0.0278	8798.14	1.09416	0.894092	0.148325	1.55596
36	GO:0070498	GO_INTERLEUKIN_1_MEDIATED_SIGNALING_PATHWAY	0.0296	8969.39	0.551015	0.89183	0.152856	1.52871
37	GO:0060351	GO_CARTILAGE_DEVELOPMENT_INVOLVED_IN_ENDOCHONDRAL_BONE_MORPHOGENESIS	0.0332	6698.84	0.64409	0.859245	0.16123	1.47886
