# Supplementary material for: Perivascular niche cells sense thrombocytopenia and activate hematopoietic stem cells in an IL-1 dependent manner
Source: Nat Commun. 2023 Sep 28;14:6062. doi: 10.1038/s41467-023-41691-y (PMC10539537; doi:10.1038/s41467-023-41691-y)
Supplement: Supplementary file 9 — Supplementary Data 6 [file 41467_2023_41691_MOESM9_ESM.xls]

## Sheet: Supplementary_Data_6
		Raw Mapped Reads							FPKM values
Vwf+ HSC										HSC-Vwf-POS-IgG			HSC-Vwf-POS-GPIbα
	Gene	baseMean	log2FoldChange	lfcSE	stat	pvalue	padj		1	2	3	1	2	3
ENSMUSG00000020193	Zpbp	74.9756	-3.32849	0.470612	-7.07268	1.52e-12	2.14e-08		0.889001	1.44095	1.95319	0	0.00870714	0
ENSMUSG00000037336	Mfsd2b	962.968	-2.63139	0.381975	-6.88892	5.62e-12	3.96e-08		15.351	15.6325	9.80383	0.411359	2.40695	1.4602
ENSMUSG00000002985	Apoe	3651.63	-1.56114	0.23183	-6.734	1.65e-11	6.6e-08		120.225	120.17	95.513	29.9023	32.5232	46.526
ENSMUSG00000046711	Hmga1	3404.2	1.48235	0.221818	6.68273	2.35e-11	6.6e-08		28.1348	41.516	33.4047	115.372	101.819	99.606
ENSMUSG00000020027	Socs2	1959.66	1.9437	0.29035	6.69434	2.17e-11	6.6e-08		4.59255	2.2301	2.08621	15.118	10.94	15.6596
ENSMUSG00000022372	Sla	2032.76	-1.50627	0.232008	-6.49233	8.45e-11	1.98e-07		12.2837	15.3425	12.5598	5.26383	3.81315	4.56977
ENSMUSG00000030717	Nupr1	2289.56	1.37316	0.221424	6.20148	5.59e-10	1.12e-06		22.1928	18.6234	19.1216	56.6771	49.4781	63.406
ENSMUSG00000035107	Dcbld2	58.6233	2.84164	0.471184	6.03085	1.63e-09	2.33e-06		0.0120678	0.00447007	0.011688	0.829744	0.449086	0.421077
ENSMUSG00000039086	Ss18l1	124.995	-2.84378	0.471174	-6.03553	1.58e-09	2.33e-06		0.770344	3.35496	2.57743	0.0812677	0.02555	0
ENSMUSG00000026728	Vim	1824.91	1.62396	0.269398	6.02811	1.66e-09	2.33e-06		18.9196	12.7536	10.8914	58.9125	37.083	54.2739
ENSMUSG00000060791	Gmfg	1953.22	-1.57652	0.262674	-6.0018	1.95e-09	2.5e-06		38.1667	37.4464	52.372	12.9677	9.979	17.1725
ENSMUSG00000030054	Gp9	911.138	-1.76835	0.296855	-5.95696	2.57e-09	2.58e-06		70.0673	94.1373	53.4541	14.2527	18.5168	23.554
ENSMUSG00000068893	Sprr2a2	50.03	2.8459	0.4757	5.98256	2.2e-09	2.58e-06		0	0	0.0136985	1.79723	2.47687	2.51689
ENSMUSG00000050064	Zfp697	58.8812	-2.81997	0.472996	-5.96193	2.49e-09	2.58e-06		0.971994	0.778264	0.922382	0	0	0.0171289
ENSMUSG00000054003	Tdrd9	67.382	-2.79087	0.474837	-5.87752	4.16e-09	3.91e-06		0.679885	0.898025	1.77638	0	0.0153828	0
ENSMUSG00000027699	Ect2	762.429	2.18337	0.376623	5.79723	6.74e-09	5.93e-06		1.41295	2.74321	0.500204	13.3152	7.9849	10.206
ENSMUSG00000042066	Tmcc2	354.928	-2.35593	0.416742	-5.65322	1.57e-08	1.3e-05		8.15757	3.35154	2.03558	0.682081	0.214442	0.616301
ENSMUSG00000029866	Kel	99.999	-2.62827	0.475526	-5.52707	3.26e-08	2.48e-05		6.02332	1.96365	0.708193	0.0954595	0	0.0106307
ENSMUSG00000024353	Mzb1	81.8227	-2.62466	0.475823	-5.51604	3.47e-08	2.48e-05		1.4003	4.274	15.7865	0	0	0
ENSMUSG00000028693	Nasp	2360.58	1.19161	0.216131	5.51338	3.52e-08	2.48e-05		7.24494	7.74738	7.41199	20.9735	17.7757	16.6176
ENSMUSG00000078664	Sprr2a1	44.1965	2.61779	0.47579	5.50198	3.76e-08	2.52e-05		0	0	0.0138649	1.66954	2.32937	2.4309
ENSMUSG00000021609	Slc6a3	49.2923	-2.55909	0.475926	-5.37708	7.57e-08	4.84e-05		0.902053	0.673695	1.77573	0	0.0107025	0
ENSMUSG00000021176	Efcab11	179.548	2.37298	0.444795	5.33499	9.55e-08	5.85e-05		0.196002	0.326706	1.11527	8.69997	6.41792	4.55932
ENSMUSG00000031155	Pim2	1360.78	1.90616	0.365781	5.2112	1.88e-07	0.000110017		10.5825	7.00005	1.84437	41.861	27.9626	30.7129
ENSMUSG00000023274	Cd4	49.5621	-2.4637	0.475903	-5.1769	2.26e-07	0.000124633		0.484028	0.950003	1.41247	0	0.0183472	0
ENSMUSG00000019891	Dcbld1	66.8217	2.46192	0.47591	5.17308	2.3e-07	0.000124633		0	0.0257849	0	0.20599	0.848254	1.19826
ENSMUSG00000037366	Pafah2	784.914	-1.54471	0.301998	-5.11498	3.14e-07	0.00016355		8.48821	16.6268	15.0165	3.87986	3.99952	4.45933
ENSMUSG00000026502	Desi2	497.367	1.84185	0.361334	5.09736	3.44e-07	0.00016995		1.20666	2.83356	1.45533	10.9379	6.92745	5.83884
ENSMUSG00000033166	Dis3	394.498	1.67784	0.329363	5.0942	3.5e-07	0.00016995		1.5526	1.50333	2.04455	5.52367	8.21844	7.08063
ENSMUSG00000071551	Akr1c19	154.708	2.37658	0.470487	5.05132	4.39e-07	0.000199184		0.278361	0	0.624335	4.02929	5.77268	11.3826
ENSMUSG00000026489	Coq8a	1106.02	-1.66593	0.329569	-5.05489	4.31e-07	0.000199184		13.6999	17.8152	8.37582	5.68461	2.33402	2.73458
ENSMUSG00000031162	Gata1	722.592	-1.52827	0.305211	-5.00727	5.52e-07	0.000242793		12.5584	23.5823	18.728	4.74117	5.6286	6.6261
ENSMUSG00000022883	Robo1	43.4914	2.33969	0.474935	4.92633	8.38e-07	0.000357321		0	0.00496537	0	0.210003	0.361908	0.869204
ENSMUSG00000021737	Psmd6	3059.85	0.986062	0.201849	4.88515	1.03e-06	0.000427786		36.4709	35.9709	31.9142	75.3386	72.0199	72.4678
ENSMUSG00000048442	Smim5	589.863	-1.57448	0.323393	-4.86861	1.12e-06	0.000451884		30.7097	21.0652	15.2139	7.49127	7.31235	4.84462
ENSMUSG00000031883	Car7	36.2963	2.29984	0.47413	4.85066	1.23e-06	0.00048103		0	0	0	1.54297	1.20335	0.899112
ENSMUSG00000021211	Akr1c12	474.073	1.61809	0.33431	4.84007	1.3e-06	0.000493661		17.5114	8.34183	10.7505	44.0833	33.333	49.7296
ENSMUSG00000028716	Pdzk1ip1	2998.6	-1.25741	0.262501	-4.79011	1.67e-06	0.000617314		126.67	78.2954	85.9033	50.6689	27.5225	38.863
ENSMUSG00000030711	Sult1a1	900.028	-1.65333	0.345719	-4.7823	1.73e-06	0.000625358		58.2929	29.7783	27.659	16.5699	6.13602	8.2353
ENSMUSG00000092341	Malat1	31556.3	-0.961156	0.201662	-4.76617	1.88e-06	0.000660601		293.438	228.163	265.339	156.811	120.175	130.171
ENSMUSG00000021213	Akr1c13	2015.91	1.39728	0.294216	4.74916	2.04e-06	0.000701134		51.7048	23.2293	28.5455	92.2701	86.5782	141.688
ENSMUSG00000037348	Paqr7	460.459	-1.53449	0.328879	-4.66583	3.07e-06	0.00102991		8.39097	5.1846	7.20466	2.56899	2.17985	1.73039
ENSMUSG00000026153	Fam135a	72.0948	2.19611	0.47418	4.63138	3.63e-06	0.00118878		0.0235152	0	0	1.36441	0.0972313	1.24443
ENSMUSG00000028744	Pqlc2	128.991	-2.15378	0.466457	-4.61732	3.89e-06	0.00124331		3.36642	1.05738	3.78409	0.250957	0.0315597	0.385674
ENSMUSG00000044258	Ctla2a	2444.83	-1.12403	0.24433	-4.60044	4.22e-06	0.00131846		112.772	91.7083	137.417	54.7541	41.1636	58.5927
ENSMUSG00000031146	Plp2	3448.46	1.02202	0.22357	4.57135	4.85e-06	0.00148254		70.8305	73.9801	57.781	183.22	127.489	131.859
ENSMUSG00000005125	Ndrg1	470.399	-1.44947	0.318087	-4.55684	5.19e-06	0.00155492		3.78664	3.63968	5.61474	1.39187	1.56524	1.31902
ENSMUSG00000028410	Dnaja1	13893.2	1.0353	0.228437	4.53211	5.84e-06	0.00171211		40.2872	52.6021	30.4165	75.4033	94.358	103.116
ENSMUSG00000034614	Pik3ip1	727.741	-1.43544	0.321154	-4.46965	7.83e-06	0.00225021		11.3319	11.0321	8.63078	4.48205	1.83554	3.94708
ENSMUSG00000000325	Arvcf	33.264	2.10356	0.471544	4.46099	8.16e-06	0.00229618		0	0	0	0.370799	0.610229	0.238584
ENSMUSG00000030031	Kbtbd8	62.4294	-2.11682	0.475866	-4.44835	8.65e-06	0.00238777		0.964148	1.80249	0.136892	0.0527204	0.0220999	0.0234845
ENSMUSG00000024033	Rsph1	34.0565	2.10467	0.473683	4.44321	8.86e-06	0.00239859		0.0653234	0	0	2.65316	1.81126	2.73515
ENSMUSG00000044468	Fam46c	614.311	-1.79804	0.405856	-4.43025	9.41e-06	0.00249921		4.66836	6.31325	8.97842	1.83796	0.291196	1.90015
ENSMUSG00000034758	Tle6	535.795	-1.57201	0.358493	-4.38505	1.16e-05	0.00301418		14.856	9.65581	8.61714	3.71462	4.00064	1.4033
ENSMUSG00000038393	Txnip	6679.69	-1.30554	0.297959	-4.38162	1.18e-05	0.00301418		150.902	154.858	86.8687	80.6966	34.291	31.3462
ENSMUSG00000021998	Lcp1	6390.75	1.29924	0.297402	4.36865	1.25e-05	0.00314179		18.1237	17.1209	8.24457	59.372	39.829	23.6166
ENSMUSG00000033174	Mgll	186.877	-1.88664	0.432809	-4.35905	1.31e-05	0.00322515		1.37974	1.75114	4.6796	0.308139	0.58506	0.266448
ENSMUSG00000016128	Stard13	59.1589	2.03426	0.472445	4.30581	1.66e-05	0.00403683		0.066168	0.0280107	0.0122067	0.921415	0.446026	0.326159
ENSMUSG00000039236	Isg20	744.231	-1.3297	0.310188	-4.28675	1.81e-05	0.00432458		21.8476	18.283	32.3449	7.97317	6.70482	11.0909
ENSMUSG00000031304	Il2rg	2182.27	1.30622	0.305149	4.28061	1.86e-05	0.00437165		32.4172	14.5524	11.1478	57.1115	56.8068	52.5482
ENSMUSG00000021709	Erbin	2174.54	-0.964014	0.22541	-4.27672	1.9e-05	0.00437566		14.9243	18.6255	19.4862	8.63488	9.36624	8.81996
ENSMUSG00000025993	Slc40a1	315.61	-1.77122	0.414587	-4.27225	1.94e-05	0.00439235		3.8993	7.75504	7.29169	0.339371	1.73996	1.62221
ENSMUSG00000015027	Galns	252.705	1.71945	0.403304	4.2634	2.01e-05	0.0044749		0.617704	2.29531	1.12055	7.44121	5.2799	7.26423
ENSMUSG00000042708	Shcbp1l	33.2547	2.00852	0.471371	4.26101	2.04e-05	0.0044749		0	0	0.0132333	0.665935	0.309064	1.24749
ENSMUSG00000068860	Gm128	40.2101	-2.02356	0.475756	-4.25335	2.11e-05	0.00455962		2.57466	0.958475	1.3032	0	0.0755241	0.0601917
ENSMUSG00000026879	Gsn	182.442	-1.7551	0.413455	-4.24496	2.19e-05	0.00464291		4.69108	3.70863	4.02395	0.889181	1.24246	0.376284
ENSMUSG00000012519	Mlkl	784.705	1.3319	0.313942	4.2425	2.21e-05	0.00464291		5.02948	9.57171	6.65123	27.2027	20.4935	15.3346
ENSMUSG00000024588	Fech	1389.21	-1.07778	0.256046	-4.20932	2.56e-05	0.00530097		21.1518	27.5208	29.9548	12.0447	10.2001	14.023
ENSMUSG00000006389	Mpl	5780.62	-0.992315	0.236468	-4.1964	2.71e-05	0.00553122		113.172	129.823	75.8341	57.303	58.3829	41.677
ENSMUSG00000032966	Fkbp1a	4088.1	0.886916	0.211883	4.18588	2.84e-05	0.00571082		33.4676	28.9169	25.8143	66.2745	49.2725	58.5068
ENSMUSG00000030844	Rgs10	288.872	-1.74019	0.419054	-4.15267	3.29e-05	0.00651364		12.4728	5.50895	15.8678	1.18611	1.42677	4.1522
ENSMUSG00000058818	Pirb	125.548	-1.77958	0.429151	-4.14676	3.37e-05	0.00659121		1.27549	3.04893	2.60247	0.769676	0.322641	0.527468
ENSMUSG00000020732	Rab37	1376.89	-1.1303	0.273797	-4.12822	3.66e-05	0.00704776		15.0551	18.2974	10.2336	7.92969	5.25326	5.95661
ENSMUSG00000042271	Nxt2	346.724	1.56165	0.378581	4.12501	3.71e-05	0.00705001		4.42907	5.64005	7.99193	13.5855	8.39682	6.48795
ENSMUSG00000039187	Fanci	220.042	1.72791	0.421031	4.10399	4.06e-05	0.00761971		0.545064	0.762003	0.187322	4.00936	2.55952	1.42128
ENSMUSG00000022148	Fyb	689.494	-1.38551	0.338038	-4.09867	4.16e-05	0.0076944		7.01326	11.9118	5.18787	2.82438	3.41636	1.76214
ENSMUSG00000020042	Btbd11	66.2233	-1.91544	0.468093	-4.09202	4.28e-05	0.00781578		0.442087	0.0149718	1.13527	0	0.00368663	0
ENSMUSG00000025094	Slc18a2	2139.85	-0.995202	0.244051	-4.07784	4.55e-05	0.00799623		26.3718	33.228	32.2871	19.4199	12.8869	12.8752
ENSMUSG00000030516	Tjp1	92.9269	1.93024	0.47308	4.08015	4.5e-05	0.00799623		0.086092	0.137763	0	1.17489	0.879469	0.85713
ENSMUSG00000035198	Tubg1	1026.95	1.11858	0.273977	4.08275	4.45e-05	0.00799623		12.8741	12.4956	10.1398	23.1689	36.89	25.6802
ENSMUSG00000030798	Cd37	475.193	-1.24142	0.305692	-4.06101	4.89e-05	0.00848918		8.33148	6.67634	8.39535	2.54384	3.07362	3.38282
ENSMUSG00000074203	G430095P16Rik	216.897	-1.56653	0.38741	-4.0436	5.26e-05	0.00892472		24.9939	12.6566	20.2238	6.73093	4.20667	4.33393
ENSMUSG00000057173	Rfx8	29.0362	-1.89326	0.468167	-4.044	5.25e-05	0.00892472		1.46087	1.23183	0.552151	0	0	0
ENSMUSG00000051504	Siglech	54.5816	-1.90795	0.472488	-4.03809	5.39e-05	0.00902832		2.86195	1.36536	0.667571	0.286905	0.164002	0.226559
ENSMUSG00000001023	S100a5	26.44	1.88798	0.469477	4.02146	5.78e-05	0.00946484		0	0	0.113647	3.88077	4.79473	6.07319
ENSMUSG00000022322	Shcbp1	1642.48	1.06099	0.263785	4.0222	5.77e-05	0.00946484		12.9699	23.4971	20.7021	48.0086	39.1219	45.2553
ENSMUSG00000020089	Ppa1	4569.76	0.879929	0.220035	3.99904	6.36e-05	0.0101709		52.1058	45.602	32.8036	88.4797	89.4746	78.502
ENSMUSG00000021457	Syk	1012.54	-1.32069	0.330079	-4.00114	6.3e-05	0.0101709		4.69982	4.96188	9.57577	1.42317	3.07772	2.37103
ENSMUSG00000067206	Lrrc66	37.1066	1.88351	0.471397	3.99559	6.45e-05	0.0102044		0	0.0467223	0	1.34482	0.621259	0.861902
ENSMUSG00000079110	Capn3	139.815	-1.79296	0.449436	-3.98935	6.63e-05	0.0102461		2.54313	0.785003	2.54127	0.122965	0.486005	0.293439
ENSMUSG00000026971	Itgb6	88.8855	-1.89797	0.47575	-3.98943	6.62e-05	0.0102461		0.163956	1.39946	1.83651	0.148901	0.0988287	0.128511
ENSMUSG00000018930	Ccl4	131.571	-1.67885	0.421193	-3.98596	6.72e-05	0.0102808		15.3993	10.64	13.6128	2.67383	1.79335	3.88585
ENSMUSG00000042759	Apobr	42.755	1.8575	0.468707	3.96302	7.4e-05	0.0110128		0	0	0.0259833	0.466983	0.264269	2.06719
ENSMUSG00000022051	Bnip3l	4654.88	-0.883475	0.222836	-3.96468	7.35e-05	0.0110128		69.0482	61.1709	60.9781	41.5688	25.4957	36.1324
ENSMUSG00000040234	Tm7sf3	591.907	-1.17632	0.296905	-3.96194	7.43e-05	0.0110128		7.82186	11.8186	9.78196	4.54271	4.04522	3.50694
ENSMUSG00000032349	Elovl5	1255.76	1.07012	0.270681	3.95343	7.7e-05	0.0112934		8.39092	10.4385	7.48559	25.2032	21.2035	14.7562
ENSMUSG00000022708	Zbtb20	1322.02	-1.09435	0.277807	-3.93924	8.17e-05	0.011859		2.54527	2.56505	2.10569	1.30646	1.24457	0.691645
ENSMUSG00000076937	Iglc2	57.0479	-1.85436	0.472356	-3.92576	8.65e-05	0.0124151		6.31546	7.12641	14.8259	0.728023	0	0
ENSMUSG00000036225	Kctd1	515.853	-1.21736	0.310891	-3.91571	9.01e-05	0.0126345		6.52892	10.3017	8.80078	2.82888	3.60908	3.54207
ENSMUSG00000070691	Runx3	427.584	-1.67231	0.427233	-3.91428	9.07e-05	0.0126345		4.73676	5.87728	9.44314	2.08113	3.0238	2.8813
ENSMUSG00000019782	Rwdd1	873.125	1.17609	0.300138	3.91849	8.91e-05	0.0126345		19.3884	17.5204	16.0338	32.3119	38.6485	65.9901
ENSMUSG00000086034	Gm15201	120.935	-1.7115	0.438804	-3.90039	9.6e-05	0.0129957		5.67655	4.46913	10.3871	1.02092	1.77298	0.950145
ENSMUSG00000052534	Pbx1	6218.48	-0.98854	0.253408	-3.90098	9.58e-05	0.0129957		22.3402	25.3244	36.9519	11.5036	11.6924	18.4783
ENSMUSG00000030032	Wdr54	26.0408	1.83662	0.470537	3.90323	9.49e-05	0.0129957		0.00386246	0.0114456	0	0.443737	0.326928	0.202156
ENSMUSG00000030867	Plk1	952.482	1.33885	0.343994	3.89206	9.94e-05	0.013322		9.83676	12.8529	3.588	20.427	30.037	29.9338
ENSMUSG00000040479	Dgkz	1173.34	-0.971226	0.249799	-3.88803	0.000101061	0.0134173		10.3565	10.667	8.84032	5.79799	5.00251	4.1891
ENSMUSG00000003038	Hmgn2	43916.2	0.761455	0.196511	3.87488	0.000106678	0.013977		457.229	439.751	360.049	734.294	691.505	829.339
ENSMUSG00000049285	Mblac1	28.1455	1.79977	0.464631	3.87355	0.000107263	0.013977		0	0	0	0.607131	1.89464	2.74956
ENSMUSG00000073125	Xlr3b	223.846	-1.54301	0.398965	-3.86754	0.000109939	0.0141943		12.0827	4.75871	7.58512	2.31095	1.77112	3.32222
ENSMUSG00000019769	NA	288.368	-1.54955	0.400936	-3.86482	0.00011117	0.0142227		0.00363012	0.0914354	0.24611	0.353856	0.100655	0.151996
ENSMUSG00000051351	Zfp46	322.89	-1.40865	0.364984	-3.85948	0.000113627	0.0144061		2.40228	4.71935	4.15409	1.57444	1.05741	0.904954
ENSMUSG00000014226	Cacybp	5906.31	0.839436	0.217687	3.85615	0.000115187	0.0144734		69.6851	81.871	83.7757	119.442	152.691	177.291
ENSMUSG00000000804	Usp32	522.338	-1.15011	0.299166	-3.84438	0.000120859	0.0150517		4.54436	3.40325	3.51595	1.73486	1.77234	1.35879
ENSMUSG00000023868	Pde10a	330.39	-1.73905	0.453099	-3.83812	0.000123981	0.0153052		1.92737	2.33999	1.18082	0.014008	0.528483	0.301855
ENSMUSG00000029447	Cct6a	5940.4	0.851513	0.222939	3.81948	0.000133732	0.0160933		113.238	124.261	75.0402	207.099	210.477	184.026
ENSMUSG00000031444	F10	139.564	-1.66209	0.435174	-3.81936	0.000133797	0.0160933		8.50108	9.24045	12.2244	4.58791	4.72676	4.45799
ENSMUSG00000005667	Mthfd2	1254.74	1.09706	0.286995	3.8226	0.000132054	0.0160933		15.373	10.6506	7.19658	27.8129	29.2968	22.2662
ENSMUSG00000000167	Pih1d2	42.8404	1.79684	0.47307	3.79825	0.000145723	0.0173794		0.00901012	0.080099	0.0349061	0.439143	2.62979	0.565894
ENSMUSG00000083282	Ctsf	146.319	-1.70474	0.450395	-3.785	0.000153711	0.0180264		5.32576	5.03877	5.02141	1.96577	0.355833	0.403002
ENSMUSG00000037313	Tacc3	2533.12	1.00181	0.264636	3.7856	0.000153339	0.0180264		28.9428	26.8085	13.812	59.1142	47.9458	43.384
ENSMUSG00000062203	Gspt1	1223.55	1.09922	0.291808	3.76692	0.000165272	0.0189379		7.37891	6.36226	6.83246	9.97973	17.0694	22.4264
ENSMUSG00000051022	Hs3st1	365.356	1.54294	0.409644	3.76655	0.00016552	0.0189379		2.60274	1.78503	3.30239	3.40284	11.03	18.2822
ENSMUSG00000030751	Psma1	7137.86	0.714951	0.18976	3.76766	0.000164783	0.0189379		94.0301	106.481	104.401	190.151	163.236	176.607
ENSMUSG00000000290	Itgb2	529.255	-1.27115	0.339356	-3.74577	0.000179841	0.0204105		6.5772	10.1881	13.6412	4.97269	3.36915	2.87834
ENSMUSG00000029465	Arpc3	1304.75	1.16504	0.311373	3.74164	0.000182825	0.0204547		17.1556	11.6253	5.70656	31.1443	25.7096	31.8888
ENSMUSG00000020788	Atp2a3	1256.21	-0.976848	0.261105	-3.74121	0.000183137	0.0204547		12.1376	15.3882	10.7004	7.35164	6.70279	4.9178
ENSMUSG00000005640	Insrr	107.636	-1.77311	0.474534	-3.73653	0.000186575	0.0206746		0.0310498	1.44587	2.8354	0.0154421	0.116518	0.0773859
ENSMUSG00000044005	Gls2	23.1891	1.75777	0.471213	3.73032	0.00019124	0.0210259		0.00729576	0.0108097	0.0141323	0.431784	0.649471	0.534591
ENSMUSG00000009876	Cox4i2	261.171	1.68396	0.451751	3.72764	0.000193282	0.0210857		9.13466	0.714843	1.5576	25.1944	21.3103	23.9422
ENSMUSG00000034664	Itga2b	1414.65	-1.20874	0.324753	-3.72203	0.000197629	0.0212308		17.8496	13.1374	13.9977	2.52381	7.93471	7.06434
ENSMUSG00000024590	Lmnb1	178.035	1.44597	0.388311	3.72373	0.000196299	0.0212308		1.28353	0.950871	0.663004	4.40884	3.70878	3.44351
ENSMUSG00000021700	Rab3c	157.964	-1.77017	0.475902	-3.71961	0.000199527	0.0212723		1.55651	0.826167	69.6578	0.332184	1.04437	1.74099
ENSMUSG00000022033	Pbk	5523.2	0.831028	0.223854	3.71237	0.00020533	0.0217264		88.6738	102.762	69.8466	135.286	189.979	170.339
ENSMUSG00000020116	Pno1	945.086	1.08093	0.291545	3.70759	0.000209242	0.0219751		11.3959	14.3913	13.8108	20.556	36.7294	37.1018
ENSMUSG00000075184	F930017D23Rik	26.0532	-1.71397	0.463035	-3.70159	0.00021425	0.0222387		1.97515	0.736736	0.668876	0	0	0
ENSMUSG00000026721	Rabgap1l	3329.61	-1.05583	0.285296	-3.70081	0.000214912	0.0222387		16.2052	19.2218	23.0551	5.32822	8.12339	13.2498
ENSMUSG00000041609	Bicdl1	81.665	1.67534	0.453373	3.69529	0.000219638	0.0225129		0.0726354	0.202579	0.198633	1.1751	0.798121	0.988924
ENSMUSG00000038002	Cramp1l	539.09	-1.09049	0.295206	-3.69399	0.000220762	0.0225129		4.35968	5.0607	5.40788	2.74675	2.74076	2.16866
ENSMUSG00000072620	Slfn2	1779.06	1.37738	0.373402	3.68874	0.000225365	0.022817		31.758	24.7345	6.75653	113.371	60.8389	35.5199
ENSMUSG00000058706	0610030E20Rik	594.158	-1.34353	0.365137	-3.67953	0.000233662	0.0231265		6.00806	4.87249	14.8919	3.20028	2.5553	3.34756
ENSMUSG00000056201	Cfl1	14460.7	0.835375	0.226969	3.68057	0.000232715	0.0231265		455.843	288.223	302.784	572.153	632.855	799.602
ENSMUSG00000031139	Mcf2	25.0769	1.69816	0.461432	3.68021	0.000233046	0.0231265		0	0	0	0.254792	0.32042	0.818494
ENSMUSG00000071715	Ncf4	133.607	-1.62921	0.44295	-3.67808	0.000234996	0.0231265		4.31412	3.6977	5.49014	0.305618	1.51905	0.729314
ENSMUSG00000066682	Pilrb2	64.6582	-1.73109	0.47126	-3.67332	0.00023942	0.0233984		1.73926	1.68334	6.08599	0.341812	0.511731	0.391529
ENSMUSG00000022514	Il1rap	435.748	-1.18944	0.324091	-3.67009	0.000242466	0.0235326		1.65995	2.96524	2.04853	0.877704	0.836787	0.93419
ENSMUSG00000060470	Adgrg3	664.736	-1.38617	0.379325	-3.65431	0.000257877	0.0248569		14.9513	19.0386	16.4659	1.77487	4.46406	9.45115
ENSMUSG00000031353	Rbbp7	9148.19	0.732674	0.200672	3.65109	0.000261125	0.0249987		78.3453	100.563	101.212	153.451	176.586	162.311
ENSMUSG00000018189	Uchl5	3822.69	0.743699	0.203876	3.6478	0.000264493	0.0251501		67.4921	59.9104	55.4612	100.011	113.442	110.175
ENSMUSG00000024300	Myo1f	364.843	-1.17274	0.322995	-3.63082	0.000282521	0.026684		3.77552	4.99791	4.13625	1.56218	1.82907	1.79969
ENSMUSG00000031355	Arhgap6	605.015	-1.20146	0.331268	-3.62685	0.000286904	0.0269173		2.70424	2.25108	3.73236	1.54967	1.16197	0.700026
ENSMUSG00000037235	Mxd4	395.555	-1.29988	0.359155	-3.61929	0.000295413	0.027351		6.11112	7.03274	5.15996	2.93212	1.07667	2.32368
ENSMUSG00000027962	Vcam1	274.725	-1.66931	0.461046	-3.62071	0.000293796	0.027351		2.57333	5.4484	8.6979	0.0519343	0.761964	1.75242
ENSMUSG00000018166	Erbb3	80.2524	-1.71772	0.475401	-3.6132	0.000302445	0.0276383		0.69936	0.973783	1.30573	0	0.0491861	0.215603
ENSMUSG00000073412	Lst1	394.188	-1.3017	0.360196	-3.61387	0.000301658	0.0276383		69.3794	30.4044	68.6153	24.6637	16.043	18.1135
ENSMUSG00000011877	Git1	477.708	1.15268	0.319438	3.60846	0.000308021	0.0279663		2.67704	1.85514	2.11076	4.14007	6.83489	6.19678
ENSMUSG00000037649	H2-DMa	1363.34	-1.02314	0.284435	-3.59709	0.000321795	0.0288447		57.5023	46.9814	33.0893	29.7348	16.7922	18.5568
ENSMUSG00000019849	Prep	1264.52	0.888701	0.246988	3.59816	0.000320478	0.0288447		10.532	13.5681	13.2948	23.4737	26.8905	25.1148
ENSMUSG00000020897	Aurkb	1990.4	0.972807	0.270801	3.59233	0.000327739	0.0291916		12.6125	24.8059	15.1819	32.7966	42.9391	37.2138
ENSMUSG00000050014	Apol10b	22.1871	1.65866	0.46331	3.58001	0.000343575	0.0302196		0	0	0.0494416	1.33288	0.875344	0.593734
ENSMUSG00000018377	Vezf1	1768.31	-0.842772	0.235359	-3.5808	0.000342543	0.0302196		18.4872	18.046	22.9418	11.6792	9.54242	11.9171
ENSMUSG00000022389	Tef	193.917	-1.64313	0.4593	-3.57746	0.00034695	0.0303269		2.30091	0.458372	2.35334	0.549725	0.244548	0.0562216
ENSMUSG00000021071	Trim9	43.3184	-1.64363	0.460401	-3.56999	0.000356995	0.0310123		0.556481	0.81945	0.0132261	0	0	0.00397075
ENSMUSG00000028332	Hemgn	1381.64	-1.0161	0.285405	-3.5602	0.000370567	0.0310416		41.8387	21.6405	26.982	11.561	13.1542	17.7272
ENSMUSG00000025492	Ifitm3	18925.4	0.832268	0.233291	3.56751	0.000360388	0.0310416		1141.26	625.995	723.036	1691.2	1361.68	1767.56
ENSMUSG00000005465	Il27ra	624.386	-1.09544	0.307607	-3.56117	0.000369199	0.0310416		12.315	15.9003	11.6964	6.34293	7.05792	3.91646
ENSMUSG00000032648	Pygm	352.061	-1.53984	0.432494	-3.56036	0.000370345	0.0310416		6.01738	7.02515	8.3148	3.26294	0.287352	1.42906
ENSMUSG00000021687	Scamp1	962.689	-1.17193	0.328606	-3.56635	0.000361982	0.0310416		7.13568	11.1217	17.9474	3.60109	6.32072	4.56144
ENSMUSG00000072653	Zfp783	281.807	-1.36087	0.382241	-3.56022	0.000370538	0.0310416		2.45756	1.5245	3.599	1.04368	0.772382	0.585445
ENSMUSG00000020712	Tcam1	163.033	-1.47667	0.415428	-3.55458	0.00037859	0.0314817		4.24226	2.60229	1.62256	0.91717	0.630924	0.604977
ENSMUSG00000025572	Tmc6	392.399	-1.14628	0.322587	-3.55339	0.000380295	0.0314817		6.14586	4.47038	5.79641	2.07057	2.03429	2.66614
ENSMUSG00000039577	Nphp4	31.648	1.63797	0.461165	3.55181	0.000382585	0.0314861		0.00838699	0	0	0.277381	0.0673175	0.951089
ENSMUSG00000029598	Plbd2	211.598	-1.32843	0.37434	-3.54871	0.000387123	0.0316744		1.68842	1.74151	2.36578	0.533151	0.653714	0.721386
ENSMUSG00000049307	Fut4	37.6993	-1.63977	0.46256	-3.54499	0.00039263	0.0319392		0.103762	0.584204	1.74192	0.024082	0	0
ENSMUSG00000050605	Zfp61	208.672	-1.44649	0.409402	-3.53317	0.000410611	0.03321		4.79429	3.19601	3.6632	0.565783	1.73566	0.833416
ENSMUSG00000004552	Ctse	715.131	-1.47929	0.419094	-3.52974	0.000415963	0.0334506		12.8007	9.26973	21.2623	4.56779	0.572099	5.8995
ENSMUSG00000042745	Id1	166.194	1.57477	0.447913	3.51579	0.000438447	0.0350583		0.655486	1.00357	3.85145	8.74758	7.93965	12.7826
ENSMUSG00000033192	Lpcat2	31.5395	1.65056	0.470514	3.50801	0.00045148	0.0358965		0.0600426	0.0222405	0	1.22805	0.711938	0.305526
ENSMUSG00000027692	Tnik	403.296	-1.39941	0.400029	-3.49827	0.000468285	0.0370235		1.53349	2.39695	1.01149	0.511999	0.754807	0.180663
ENSMUSG00000021065	Fut8	3379.06	0.921902	0.264057	3.49131	0.000480666	0.03779		27.0481	15.3901	33.7557	53.8683	52.2717	52.3098
ENSMUSG00000079508	Apoo	1190.19	0.982946	0.281665	3.48977	0.000483435	0.0377966		30.4752	24.5666	18.269	42.5363	48.0991	69.8097
ENSMUSG00000097103	Gm2885	46.7141	-1.63787	0.47021	-3.48327	0.000495332	0.0383121		1.96858	1.7188	3.67705	0	0	0.26576
ENSMUSG00000039474	Wfs1	32.8484	-1.62141	0.465496	-3.48319	0.000495473	0.0383121		0.41958	0.168588	1.50152	0	0	0
ENSMUSG00000028073	Pear1	927.797	-1.08242	0.310925	-3.48128	0.000499025	0.0383759		9.2359	8.36789	5.45183	2.55041	2.63459	4.89503
ENSMUSG00000042599	Kdm7a	262.914	-1.38907	0.400271	-3.47034	0.000519805	0.0387048		1.41382	1.03059	3.02178	0.535192	0.55903	0.636066
ENSMUSG00000000056	Narf	948.786	-1.27229	0.366325	-3.47311	0.000514458	0.0387048		16.4171	8.76707	10.0214	1.39533	6.08	4.815
ENSMUSG00000026683	Nuf2	1764.7	0.787392	0.226727	3.47287	0.000514932	0.0387048		23.3432	20.3885	17.6316	39.2636	37.4054	36.9169
ENSMUSG00000032946	Rasgrp2	547.224	-1.10537	0.318467	-3.47092	0.000518676	0.0387048		1.81536	3.35988	2.35091	0.933379	1.25742	1.02833
ENSMUSG00000033075	Senp1	1033.96	0.890428	0.256516	3.47123	0.00051808	0.0387048		2.1646	2.40064	2.54719	5.70754	4.36765	4.25809
ENSMUSG00000034801	Sos2	468.698	-1.05837	0.304968	-3.47043	0.000519622	0.0387048		3.3401	2.84493	3.02161	1.1711	1.60742	1.37111
ENSMUSG00000032578	Cish	1162.24	1.01171	0.291836	3.46672	0.000526854	0.0390232		5.08963	4.9084	3.57183	14.8871	8.3668	7.5913
ENSMUSG00000054717	Hmgb2	17270.7	0.709981	0.204894	3.46512	0.000529998	0.0390506		199.393	179.814	197.093	305.386	282.026	412.332
ENSMUSG00000089682	Bcl2l2	186.796	-1.40337	0.406389	-3.45326	0.000553856	0.0401774		2.70382	2.32287	2.87179	0.533927	0.480793	1.1958
ENSMUSG00000025491	Ifitm1	17663.9	1.04379	0.302221	3.45373	0.00055289	0.0401774		695.68	206.542	314.588	1149.57	755.379	948.174
ENSMUSG00000032609	Klhdc8b	110.841	-1.55941	0.451427	-3.45439	0.000551533	0.0401774		3.63414	4.51349	3.64916	0.232568	0.701932	1.38304
ENSMUSG00000031880	Rrad	23.293	-1.61424	0.468244	-3.44743	0.000565937	0.0408432		0.868988	1.50212	1.05984	0	0.0234844	0.074867
ENSMUSG00000021728	Emb	1445.76	0.944097	0.274841	3.43506	0.000592418	0.0425362		21.4981	15.3513	13.7938	47.5842	32.1777	27.6078
ENSMUSG00000025521	Tmem192	170.033	1.42949	0.416426	3.43277	0.000597448	0.0426797		1.94097	3.37744	2.14219	5.10718	9.81514	14.8313
ENSMUSG00000002980	Bcam	30.35	1.61286	0.471151	3.42324	0.000618795	0.043443		0.0475376	0	0.0460414	0.855058	0.416244	1.01365
ENSMUSG00000072082	Ccnf	662.345	1.06177	0.310168	3.42322	0.00061885	0.043443		4.45734	7.41609	3.72295	12.1293	13.3796	11.5385
ENSMUSG00000022422	Dscc1	482.519	1.13141	0.330233	3.4261	0.000612313	0.043443		3.50224	2.10277	1.96204	4.90092	7.59969	6.94873
ENSMUSG00000029162	Khk	1644.55	-0.884908	0.258556	-3.4225	0.000620481	0.043443		61.8764	50.1232	44.6857	28.7957	20.4209	34.1567
ENSMUSG00000002111	Spi1	202.693	1.38946	0.40643	3.41869	0.000629237	0.043674		0.742966	1.76966	1.38451	4.42001	3.26647	6.95679
ENSMUSG00000029534	St7	593.605	-1.09894	0.321482	-3.41836	0.000629987	0.043674		4.34065	4.45244	2.40923	1.49176	1.27503	2.0453
ENSMUSG00000023031	Cela1	437.879	-1.26036	0.369332	-3.41253	0.000643629	0.044401		17.9463	13.3121	39.2586	7.99968	7.37747	9.43431
ENSMUSG00000000244	Tspan32	5431.1	-0.777414	0.22805	-3.40897	0.000652091	0.0447652		104.612	120.478	70.6264	64.938	51.5727	55.5317
ENSMUSG00000037685	Atp8a1	1632.84	-0.90297	0.264987	-3.4076	0.000655359	0.0447712		8.49936	6.77613	8.29902	2.8897	4.96682	4.4022
ENSMUSG00000029306	Ibsp	151.216	-1.48259	0.435521	-3.40417	0.000663649	0.0449702		5.66229	1.76143	6.81354	0.981353	1.35932	0.898051
ENSMUSG00000030512	Snrpa1	3204.64	0.724014	0.21271	3.40376	0.000664662	0.0449702		33.9146	29.9133	28.8328	51.1038	48.4372	62.5637
ENSMUSG00000030748	Il4ra	190.806	-1.36627	0.40186	-3.39986	0.000674206	0.0450873		1.95616	3.11221	1.93798	1.03971	0.61017	0.445772
ENSMUSG00000024109	Nrxn1	570.55	-1.46416	0.430744	-3.39913	0.000676005	0.0450873		1.07987	3.44335	1.66843	1.0393	0.421075	0.104665
ENSMUSG00000018217	Pmp22	33.5624	1.60194	0.470939	3.40158	0.000669972	0.0450873		0.10767	0.0478586	0	0.862123	1.99553	0.538484
ENSMUSG00000017667	Zfp334	35.6206	1.55718	0.458973	3.39275	0.000691955	0.0459334		0	0.00457685	0.0059836	0.537699	0.0135239	0.517362
ENSMUSG00000020490	Btnl10	34.0287	-1.54386	0.455621	-3.38847	0.000702845	0.0464372		0.34272	0.0546851	1.19496	0	0	0
ENSMUSG00000006456	Rbm14	615.989	1.09216	0.322896	3.3824	0.000718564	0.0472194		4.76443	4.21632	2.18481	8.21434	11.0585	8.11988
ENSMUSG00000042851	Zc3h6	107.52	1.53369	0.453578	3.38132	0.000721394	0.0472194		0.290659	0.0861309	0.346475	1.43221	1.70322	0.811345
ENSMUSG00000059336	Slc14a1	2502.22	-1.02435	0.303221	-3.37823	0.000729541	0.0475316		40.096	37.3557	26.5202	8.50338	14.5082	24.7121
ENSMUSG00000001403	Ube2c	2605.37	1.09355	0.324899	3.36581	0.000763203	0.0494956		24.4779	20.452	29.3817	29.0841	46.7044	102.416
ENSMUSG00000042444	Mindy2	556.7	-1.17659	0.349815	-3.36346	0.000769717	0.0496891		2.45269	4.32643	5.15196	2.34758	1.1214	1.17463
