# Supplementary material for: Perivascular niche cells sense thrombocytopenia and activate hematopoietic stem cells in an IL-1 dependent manner
Source: Nat Commun. 2023 Sep 28;14:6062. doi: 10.1038/s41467-023-41691-y (PMC10539537; doi:10.1038/s41467-023-41691-y)
Supplement: Supplementary file 10 — Supplementary Data 7 [file 41467_2023_41691_MOESM10_ESM.xls]

## Sheet: Supplementary_Data_7
		Raw Mapped Reads							FPKM values
Vwf- HSC										HSC-Vwf-NEG-IgG			HSC-Vwf-NEG-GPIbα
	Gene	baseMean	log2FoldChange	lfcSE	stat	pvalue	padj		1	2	3	1	2	3
ENSMUSG00000041538	H2-Ob	433.28	-3.81051	0.391344	-9.73698	2.09697e-22	2.75605e-18		9.08755	7.12461	11.3876	0.407757	0.089643	0.335646
ENSMUSG00000020027	Socs2	1662.54	1.77047	0.215273	8.22431	1.96317e-16	1.2901e-12		2.33189	2.62359	2.71964	8.15915	10.5177	9.74769
ENSMUSG00000057098	Ebf1	152.194	-3.506	0.457493	-7.6635	1.80926e-14	7.92638e-11		0.30662	1.34457	1.55479	0	0	0.0065743
ENSMUSG00000046711	Hmga1	3252.14	1.60002	0.217285	7.36367	1.78923e-13	5.87896e-10		26.6106	26.5524	26.1476	79.4827	110.438	70.4078
ENSMUSG00000041754	Trem3	165.279	-3.31288	0.462196	-7.16769	7.62751e-13	2.00497e-09		3.05919	7.01079	24.4837	0	0	0
ENSMUSG00000049130	C5ar1	95.9965	-3.24011	0.461492	-7.02095	2.20371e-12	4.82723e-09		3.28026	3.25388	1.02727	0	0	0
ENSMUSG00000018927	Ccl6	221.127	-2.71111	0.391246	-6.92944	4.22516e-12	6.9414e-09		9.21402	5.61791	8.34345	0.871106	0.682336	0.428784
ENSMUSG00000026489	Coq8a	1015.64	-1.90614	0.279369	-6.82301	8.91514e-12	1.30191e-08		7.99164	10.92	13.3766	3.0592	2.30212	2.10242
ENSMUSG00000020120	Plek	1391.68	-2.01899	0.298109	-6.77266	1.26432e-11	1.6617e-08		11.9974	27.3679	14.0923	3.29969	3.50733	4.35361
ENSMUSG00000002985	Apoe	3233.97	-1.7837	0.287056	-6.21376	5.1733e-10	6.18115e-07		131.877	72.0681	63.2748	19.1111	17.701	31.3568
ENSMUSG00000020034	Tcp11l2	1877.49	-2.19495	0.359348	-6.10815	1.00794e-09	1.10395e-06		32.5099	42.8168	22.5208	8.17647	1.71731	5.34491
ENSMUSG00000020641	Rsad2	911.807	-2.15368	0.359428	-5.99197	2.07314e-09	2.09594e-06		8.87098	8.34436	19.9082	1.72613	3.12018	1.22261
ENSMUSG00000047379	B4gat1	212.653	2.53316	0.443746	5.70859	1.13918e-08	1.05472e-05		0.0850396	0.564024	0.613288	6.14697	10.2317	4.38099
ENSMUSG00000089672	Lilr4b	208.116	-2.61182	0.459167	-5.68818	1.28399e-08	1.05472e-05		5.53815	8.34636	14.5121	0	0.476962	0.426172
ENSMUSG00000038393	Txnip	9905.98	-1.46672	0.257642	-5.69287	1.24923e-08	1.05472e-05		124.729	212.753	171.704	79.9616	41.7558	47.2207
ENSMUSG00000020604	Arsg	63.4276	-2.61145	0.463974	-5.62845	1.81836e-08	1.4058e-05		0.53799	1.33283	1.51157	0	0	0
ENSMUSG00000030921	Trim30a	2973.99	-1.24013	0.223281	-5.55413	2.79003e-08	2.03718e-05		32.4539	30.0092	39.518	16.7407	12.0318	12.9831
ENSMUSG00000050953	Gja1	728.932	1.44585	0.264213	5.47227	4.44308e-08	3.07344e-05		3.35203	4.13225	4.43686	12.8471	11.4494	12.0945
ENSMUSG00000027597	Ahcy	3249.3	1.1984	0.22069	5.43023	5.62806e-08	3.69848e-05		20.5358	28.9797	20.3985	46.8379	65.4745	59.2113
ENSMUSG00000002668	Dennd1c	580.259	-1.56209	0.290662	-5.37426	7.68988e-08	4.66808e-05		9.76136	15.0956	11.6385	3.50232	3.36481	3.9196
ENSMUSG00000023341	Mx2	119.333	-2.48796	0.463211	-5.37111	7.82534e-08	4.66808e-05		0.572795	8.27652	1.74768	0	0	0
ENSMUSG00000025289	Prdx4	2155.15	1.23248	0.229796	5.36335	8.16905e-08	4.66808e-05		17.8902	22.579	20.0349	44.581	64.2116	43.947
ENSMUSG00000024791	Cdca5	1175.87	1.34389	0.25591	5.25143	1.50922e-07	8.07623e-05		11.647	10.0123	8.5226	23.4207	35.1222	25.9839
ENSMUSG00000020258	Glyctk	116.083	-2.36455	0.450548	-5.24816	1.53622e-07	8.07623e-05		1.25686	1.45398	2.51983	0.0328659	0.0891131	0.174414
ENSMUSG00000025491	Ifitm1	21127.1	1.05926	0.203137	5.21451	1.84306e-07	9.31665e-05		464.344	319.172	496.251	877.961	1053.87	884.988
ENSMUSG00000050240	Hic2	57.802	2.36796	0.460695	5.13998	2.7477e-07	0.000133752		0.0194541	0.0193543	0.0151091	0.426551	0.642531	0.752022
ENSMUSG00000028873	Cdca8	2467.82	1.38641	0.271922	5.09854	3.42282e-07	0.000160665		10.6491	8.55165	6.08249	25.3105	31.9388	16.8617
ENSMUSG00000024109	Nrxn1	1459.96	-1.73288	0.343315	-5.0475	4.47623e-07	0.000202866		4.00287	7.76464	1.93153	1.28658	0.984059	1.02295
ENSMUSG00000009876	Cox4i2	230.217	2.03659	0.40535	5.02427	5.05352e-07	0.000221395		3.92167	1.50861	2.19297	12.3468	24.1515	16.4824
ENSMUSG00000025283	Sat1	4558.92	-1.08659	0.219585	-4.94835	7.48448e-07	0.000317318		67.8302	88.1028	79.5643	43.14	27.1369	36.4047
ENSMUSG00000030054	Gp9	479.979	-1.73899	0.353223	-4.92321	8.51359e-07	0.000339073		37.8607	37.7576	24.3855	9.59733	9.44859	4.34974
ENSMUSG00000024218	Taf11	488.991	1.55283	0.315395	4.92344	8.50357e-07	0.000339073		3.06599	3.49063	3.3119	11.2284	15.2088	8.36046
ENSMUSG00000003484	Cyp4f18	46.3947	-2.27163	0.463124	-4.90501	9.34227e-07	0.000361134		2.74543	1.52479	0.905691	0.0187318	0	0.0172881
ENSMUSG00000028716	Pdzk1ip1	2813.65	-1.27919	0.261148	-4.89832	9.66571e-07	0.000362961		67.5481	72.8089	95.3013	41.3725	27.3778	21.6622
ENSMUSG00000022372	Sla	1584.87	-1.31045	0.268955	-4.87239	1.10254e-06	0.00040252		9.82591	8.00126	8.13613	3.80535	3.81194	2.08769
ENSMUSG00000097729	2310015A10Rik	174.27	-2.02012	0.419834	-4.81172	1.49639e-06	0.000525774		2.60341	1.26964	2.64638	0.16502	0.402045	0.311225
ENSMUSG00000035198	Tubg1	1122.15	1.47174	0.306067	4.80857	1.52016e-06	0.000525774		10.7028	10.1848	5.84662	19.3212	39.0829	29.2956
ENSMUSG00000015340	Cybb	311.236	-2.14526	0.44756	-4.79324	1.64111e-06	0.000553053		0.749158	1.92682	7.36388	0.412806	0.17303	0.320253
ENSMUSG00000054967	Zfp647	43.4956	-2.20422	0.461925	-4.7718	1.82583e-06	0.000599921		1.6912	1.12169	2.80606	0	0	0.0199437
ENSMUSG00000021737	Psmd6	3048.99	1.09575	0.23116	4.74023	2.13473e-06	0.000684311		28.8355	23.8976	30.3364	70.1224	73.3952	46.5462
ENSMUSG00000021811	Dnajc9	5060.81	0.967095	0.20535	4.70949	2.48332e-06	0.000777102		81.594	61.3756	67.6319	119.539	169.791	143.654
ENSMUSG00000027469	Tpx2	1754.9	1.05537	0.225442	4.68135	2.84993e-06	0.000871085		7.87601	9.6324	7.2767	18.7593	15.2895	19.8848
ENSMUSG00000035754	Wdr18	1807.92	1.13622	0.243187	4.67219	2.9801e-06	0.00089017		12.7545	12.3088	12.8698	21.2672	37.2415	31.049
ENSMUSG00000039115	Itga9	64.3306	-2.13286	0.462798	-4.60862	4.05359e-06	0.00115818		0.241083	0.447714	0.979879	0.00451794	0	0.00833948
ENSMUSG00000036158	Prickle1	102.229	2.07714	0.450325	4.61253	3.97796e-06	0.00115818		0.227592	0.047172	0.121523	1.20756	1.85755	1.46139
ENSMUSG00000004655	Aqp1	51.4665	-2.12172	0.46328	-4.57978	4.65463e-06	0.00123445		1.16694	1.13911	1.55315	0.0132271	0	0.0610382
ENSMUSG00000016024	Lbp	820.639	-1.15749	0.252841	-4.57792	4.69622e-06	0.00123445		8.40791	9.10473	7.64091	3.22229	3.41287	4.02943
ENSMUSG00000030788	Rnf141	520.387	1.40469	0.306825	4.57813	4.69148e-06	0.00123445		1.19794	1.46177	1.95741	5.51359	4.11517	4.52507
ENSMUSG00000022437	Samm50	1191.22	1.12993	0.24617	4.59002	4.43206e-06	0.00123445		14.4521	17.5192	12.1654	30.1989	39.7959	34.0055
ENSMUSG00000021759	Plpp1	40.5985	2.11576	0.462886	4.57079	4.85885e-06	0.00125215		0.0151206	0.0250719	0.0293588	0.871343	2.72752	1.41223
ENSMUSG00000041431	Ccnb1	3048.59	0.840426	0.184411	4.55735	5.18027e-06	0.00126295		18.25	16.0879	18.2012	33.3467	32.7008	32.1911
ENSMUSG00000032218	Ccnb2	3216.18	1.08144	0.237096	4.56118	5.08666e-06	0.00126295		45.8187	41.7639	45.1047	132.518	93.2773	74.9605
ENSMUSG00000054723	Vmac	209.006	-1.80055	0.395118	-4.557	5.18902e-06	0.00126295		5.26814	3.5121	7.10744	1.02288	1.28324	0.760875
ENSMUSG00000024187	Fam234a	348.024	-1.70126	0.375781	-4.52725	5.97556e-06	0.00140323		2.71379	4.57188	7.51193	1.31798	0.978199	1.04723
ENSMUSG00000078763	Slfn1	57.931	-2.08101	0.459674	-4.52713	5.97893e-06	0.00140323		3.71364	0.483817	2.18891	0	0	0.0172046
ENSMUSG00000058715	Fcer1g	1137.59	-1.56061	0.345062	-4.52269	6.10595e-06	0.00140758		52.1021	52.1629	124.924	30.5778	17.5475	14.7119
ENSMUSG00000028832	Stmn1	37200.9	0.792426	0.175352	4.51905	6.21163e-06	0.00140758		540.287	478.942	423.448	819.603	977.899	786.503
ENSMUSG00000066838	Zfp772	214.485	1.88281	0.417708	4.50748	6.56029e-06	0.00146139		0.365661	1.22741	0.81388	3.4221	6.08386	5.1598
ENSMUSG00000003038	Hmgn2	49009.2	0.918674	0.204204	4.49882	6.83328e-06	0.00149683		430.167	378.042	306.52	687.409	909.122	612.537
ENSMUSG00000076617	Ighm	979.342	-1.72424	0.385479	-4.47297	7.71395e-06	0.00166204		13.8917	58.5371	41.7026	9.51697	11.4546	3.88459
ENSMUSG00000052456	Asna1	608.159	1.5609	0.350558	4.45262	8.48279e-06	0.00175966		9.09778	8.46085	3.34091	30.1052	28.6162	20.8067
ENSMUSG00000028164	Manba	536.411	-1.42146	0.319121	-4.45429	8.41719e-06	0.00175966		2.84779	4.03398	5.18508	1.50534	1.04518	1.36632
ENSMUSG00000032278	Paqr5	349.953	-1.56892	0.352531	-4.45046	8.5687e-06	0.00175966		5.40213	4.20914	4.83172	1.03698	0.976937	1.906
ENSMUSG00000026950	Neb	69.3194	-2.06017	0.463855	-4.44141	8.93717e-06	0.0018071		0.140632	0.284487	0.105582	0.00922418	0	0.0109456
ENSMUSG00000031375	Bgn	715.839	-1.38462	0.311998	-4.43792	9.08344e-06	0.00180884		5.50869	8.05198	4.95049	2.55236	2.31199	1.48806
ENSMUSG00000036752	Tubb4b	7288	0.805381	0.181976	4.42576	9.61026e-06	0.00188519		89.843	82.0439	86.7385	138.524	184.88	145.864
ENSMUSG00000066800	Rnasel	1198.24	-1.25786	0.286447	-4.39125	1.12701e-05	0.00217828		11.1531	13.1292	15.9523	6.8438	4.11891	8.61978
ENSMUSG00000038893	Fam117a	805.983	-1.55155	0.354128	-4.38134	1.17954e-05	0.00222246		13.7854	7.4704	21.8059	5.54078	2.90306	3.2927
ENSMUSG00000031353	Rbbp7	10860.7	0.83587	0.190813	4.38057	1.18369e-05	0.00222246		108.424	84.2537	79.4856	146.455	189.617	170.39
ENSMUSG00000030579	Tyrobp	695.068	-1.68931	0.385992	-4.37655	1.20575e-05	0.00223199		57.1592	41.2105	107.663	24.582	15.0343	6.65271
ENSMUSG00000054717	Hmgb2	16211.1	0.8101	0.185465	4.36795	1.25419e-05	0.00225807		166.728	146.991	130.988	257.34	318.506	233.183
ENSMUSG00000069516	Lyz2	6837.76	-1.34145	0.306969	-4.36999	1.24255e-05	0.00225807		166.436	235.529	492.452	129.96	108.801	74.1194
ENSMUSG00000048327	Ckap2l	1155.18	1.41097	0.324872	4.34315	1.40451e-05	0.00249453		8.56648	7.05641	2.75432	19.2291	17.8499	21.3047
ENSMUSG00000022508	Bcl6	45.1544	-2.00723	0.463692	-4.32879	1.49927e-05	0.00262733		0.464925	0.64242	0.24359	0.0103724	0.0281238	0.00478649
ENSMUSG00000022369	Mtbp	444.499	1.62443	0.376088	4.31927	1.56543e-05	0.00270716		1.23589	0.643195	1.36622	2.49147	4.42912	6.72282
ENSMUSG00000013629	Cad	1052.63	1.2298	0.285796	4.30308	1.68443e-05	0.00283827		1.74424	2.21432	3.42197	5.44366	6.4087	7.50278
ENSMUSG00000019303	Psmc3ip	828.029	1.38164	0.320967	4.30461	1.67277e-05	0.00283827		9.28783	4.91549	8.76597	17.2208	33.1324	21.4502
ENSMUSG00000037649	H2-DMa	3049.62	-0.92677	0.216281	-4.28502	1.82724e-05	0.00297715		97.6084	73.8914	82.9571	51.0519	37.8926	40.8832
ENSMUSG00000040354	Mars	823.177	1.34458	0.313854	4.2841	1.83481e-05	0.00297715		6.1607	3.59268	2.81867	10.2425	15.5327	11.9171
ENSMUSG00000022607	Ptk2	196.917	1.73389	0.404348	4.28811	1.80203e-05	0.00297715		0.594403	0.221759	0.52897	2.49241	1.86252	2.51878
ENSMUSG00000068101	Cenpm	981.483	1.19484	0.279582	4.27366	1.92291e-05	0.00300867		18.238	16.7929	12.9097	30.4366	54.2853	37.5701
ENSMUSG00000048330	Ric3	180.056	1.97974	0.46287	4.2771	1.89347e-05	0.00300867		0.00288777	0.114919	0	1.95229	1.55172	0.764183
ENSMUSG00000074476	Spc24	2295.5	1.11894	0.261725	4.27524	1.90931e-05	0.00300867		150.661	103.985	135.038	142.596	118.077	186.378
ENSMUSG00000030516	Tjp1	146.736	1.94914	0.45686	4.26638	1.9867e-05	0.00307191		0.053744	0.122532	0.156527	2.15283	0.294421	1.31589
ENSMUSG00000036769	Wdr44	383.197	-1.42488	0.334772	-4.25627	2.07862e-05	0.00317666		2.33223	2.68932	2.14924	0.802857	0.515082	0.944461
ENSMUSG00000086534	Gm16758	198.953	-1.90929	0.450652	-4.23673	2.26795e-05	0.00338975		1.10505	1.37423	7.06053	0.37926	0.269325	0.441705
ENSMUSG00000041481	Serpina3g	10627	0.704414	0.16627	4.23657	2.26963e-05	0.00338975		141.545	153.201	129.046	249.472	250.852	211.75
ENSMUSG00000031146	Plp2	4472.95	0.758233	0.179348	4.22772	2.36067e-05	0.0034861		92.3284	80.9095	84.4526	153.316	159.685	137.485
ENSMUSG00000022309	Angpt1	10849.9	-0.798192	0.189093	-4.22116	2.43045e-05	0.00351026		112.011	123.787	99.9507	75.4549	59.873	54.9988
ENSMUSG00000086763	Plxna4os1	472.635	-1.50282	0.355968	-4.22178	2.42377e-05	0.00351026		7.24035	14.5143	16.8989	4.21821	4.0666	2.61162
ENSMUSG00000006389	Mpl	7104.84	-0.855025	0.202699	-4.21819	2.46267e-05	0.00351814		120.318	116.603	86.0394	56.8552	68.1927	50.2725
ENSMUSG00000097519	4930558J18Rik	45.0033	1.92179	0.456283	4.21183	2.53309e-05	0.00357983		0	0	0	1.22618	2.87202	0.621625
ENSMUSG00000007589	Tinf2	357.457	1.55374	0.36924	4.20793	2.57719e-05	0.0036034		2.70577	3.09333	2.95862	7.74612	8.35777	18.4917
ENSMUSG00000049800	Sertad2	420.227	-1.61263	0.383653	-4.20336	2.6298e-05	0.00363826		3.72079	1.72953	5.53167	1.08859	0.60318	0.964305
ENSMUSG00000041341	Atg2b	858.782	-1.22431	0.292113	-4.19122	2.77463e-05	0.00375948		5.01832	3.58629	3.91638	1.69417	1.12679	2.03646
ENSMUSG00000037849	Ifi206	99.3534	-1.93538	0.461524	-4.19345	2.74739e-05	0.00375948		1.52576	0.608799	6.4319	0.137614	0.0414587	0
ENSMUSG00000023004	Tuba1b	21382.1	0.890122	0.21306	4.1778	2.94347e-05	0.00394755		632.282	582.771	374.31	783.718	1261.74	1074.34
ENSMUSG00000017390	Aldoc	543.106	-1.67445	0.401722	-4.16819	3.07029e-05	0.00399533		8.98577	16.4573	2.92747	1.4802	1.93454	2.64379
ENSMUSG00000064267	Hvcn1	140.192	-1.85032	0.443619	-4.17097	3.0331e-05	0.00399533		3.52481	1.99037	1.65709	0.409597	0.10577	0.459035
ENSMUSG00000061479	Snrpa	2494.31	1.20036	0.287976	4.16827	3.0692e-05	0.00399533		38.9861	26.9466	15.9549	55.3503	87.59	69.1669
ENSMUSG00000034613	Ppm1h	3582.62	-0.807841	0.194298	-4.15774	3.21406e-05	0.00414141		15.226	15.5977	15.3872	9.67057	7.24469	9.04443
ENSMUSG00000030061	Uba3	1475.2	0.891876	0.214657	4.15488	3.25456e-05	0.00415288		13.1107	12.3183	14.5358	23.9837	27.5354	26.867
ENSMUSG00000037894	H2afz	42170.9	0.834614	0.20129	4.14633	3.37845e-05	0.00422886		607.059	580.011	556.505	986.781	1400.65	856.829
ENSMUSG00000034353	Ramp1	3165.52	-0.824349	0.198794	-4.14674	3.3724e-05	0.00422886		41.5173	45.3739	52.5762	28.5844	24.0369	24.6941
ENSMUSG00000037336	Mfsd2b	314.158	-1.67157	0.404809	-4.1293	3.63877e-05	0.00451173		5.2297	1.90311	3.24486	0.411732	0.640544	1.12754
ENSMUSG00000034771	Tle2	112.899	-1.82762	0.444566	-4.11103	3.93904e-05	0.00483839		1.82804	0.691884	0.72531	0.178736	0.176687	0.0876355
ENSMUSG00000050244	Heatr1	614.714	1.43591	0.349479	4.10873	3.97847e-05	0.00484158		1.29341	2.38919	0.837109	3.976	4.97713	6.25985
ENSMUSG00000023505	Cdca3	1440.79	1.32373	0.322427	4.10553	4.03389e-05	0.00486398		8.85894	12.9442	4.87385	33.0259	27.7998	17.0977
ENSMUSG00000040231	Syngr4	33.5446	1.87437	0.457288	4.09889	4.15144e-05	0.00496022		0	0.0409515	0	1.31908	2.7295	2.78726
ENSMUSG00000041303	Gtf3c3	423.657	1.51747	0.371254	4.08742	4.36194e-05	0.00516477		2.78074	2.44182	0.830643	7.96706	7.97403	7.29967
ENSMUSG00000026854	Usp20	150.158	-1.74835	0.428521	-4.07996	4.50433e-05	0.00528575		1.0513	0.579224	1.89268	0.191717	0.173274	0.23736
ENSMUSG00000029312	Klhl8	48.1932	1.88734	0.463038	4.076	4.58175e-05	0.00532902		0.0283431	0.0704944	0	0.736977	0.738092	1.29601
ENSMUSG00000024989	Cep55	630.08	1.41677	0.34793	4.072	4.66108e-05	0.00537374		2.43841	5.20891	3.38672	17.9241	9.21347	9.03901
ENSMUSG00000014905	Dnajb9	751.217	-1.38621	0.34062	-4.06968	4.70782e-05	0.00538042		15.231	33.5413	18.2998	10.3031	5.97788	5.39936
ENSMUSG00000018102	Hist1h2bc	955.772	1.25911	0.31018	4.05931	4.92187e-05	0.00555531		36.1764	29.8532	48.5886	119.444	96.1349	104.269
ENSMUSG00000052749	Trim30b	151.265	-1.67909	0.413752	-4.05819	4.94538e-05	0.00555531		1.17658	2.21518	2.04785	0.329422	0.26796	0.522938
ENSMUSG00000024691	Fam111a	3294.86	0.845656	0.208733	4.05137	5.09176e-05	0.00559048		17.4344	23.1545	17.3969	32.3467	42.3986	34.2541
ENSMUSG00000056394	Lig1	2542.46	0.888716	0.219301	4.05249	5.06745e-05	0.00559048		14.9272	14.5222	12.5965	24.009	24.0614	34.3837
ENSMUSG00000021775	Nr1d2	793.687	-1.21403	0.299932	-4.04769	5.17257e-05	0.00559048		8.10233	6.16404	9.25286	2.13307	2.85728	4.18743
ENSMUSG00000032939	Nup93	1550.8	1.10024	0.271871	4.04693	5.18936e-05	0.00559048		14.7716	11.2509	7.44508	21.9553	25.5097	31.2571
ENSMUSG00000016319	Slc25a5	41263.8	1.07935	0.266504	4.05003	5.12104e-05	0.00559048		621.63	647.686	310.115	914.306	1659.98	1070.16
ENSMUSG00000002076	Hsf2bp	31.3468	-1.85161	0.45876	-4.03611	5.43458e-05	0.00579612		0.665247	1.03412	0.532813	0	0.0105634	0.0323607
ENSMUSG00000030677	Kif22	1452.48	1.02532	0.25413	4.03465	5.46845e-05	0.00579612		12.7506	20.4267	12.7275	32.8779	38.3009	30.4683
ENSMUSG00000034235	Usp54	587.281	-1.21907	0.302955	-4.02391	5.72387e-05	0.00601831		3.49176	3.34061	2.99707	1.63591	1.25676	0.902302
ENSMUSG00000027752	Exosc8	3765.69	0.917619	0.228161	4.0218	5.77543e-05	0.00602432		22.1241	21.8599	22.162	34.3271	59.6678	38.7533
ENSMUSG00000005667	Mthfd2	917.214	1.22729	0.306017	4.01053	6.05816e-05	0.00626948		7.4203	7.8461	3.66801	16.8248	19.6137	14.7505
ENSMUSG00000028211	Trp53inp1	809.111	-1.5254	0.38062	-4.00767	6.13199e-05	0.0062963		4.24955	6.79304	9.25931	2.94079	0.664475	1.75825
ENSMUSG00000037095	Lrg1	39.3965	-1.81571	0.453305	-4.00549	6.18895e-05	0.00630554		2.2142	0.667531	3.09115	0	0	0
ENSMUSG00000017716	Birc5	2224.71	0.895512	0.224334	3.99188	6.55528e-05	0.00653924		19.3883	23.2315	22.4064	33.5116	36.9806	31.7018
ENSMUSG00000031304	Il2rg	4224.21	0.755587	0.189204	3.9935	6.51048e-05	0.00653924		49.4652	42.7785	41.3855	70.3684	88.8074	74.9407
ENSMUSG00000034160	Ogt	6652.41	-1.21943	0.305512	-3.99143	6.5676e-05	0.00653924		27.1437	53.6851	42.8763	20.0106	7.51845	20.1505
ENSMUSG00000026576	Atp1b1	87.9031	-1.80938	0.455548	-3.97188	7.13068e-05	0.00697111		1.10239	1.52326	4.04307	0.243892	0.220431	0.2913
ENSMUSG00000028859	Csf3r	1110.03	-1.11735	0.281645	-3.96722	7.27154e-05	0.00697111		33.1411	28.5664	38.4518	21.8941	10.3291	23.6722
ENSMUSG00000027203	Dut	3181.3	0.976691	0.246045	3.96957	7.20033e-05	0.00697111		37.6475	23.9491	26.132	47.839	78.2647	59.8009
ENSMUSG00000028948	Nol9	465.014	1.46119	0.36827	3.96772	7.25635e-05	0.00697111		1.01263	2.16708	1.23007	2.9447	6.86904	5.64904
ENSMUSG00000024539	Ptpn2	2229.79	0.938592	0.236565	3.96759	7.26026e-05	0.00697111		12.4284	20.2798	16.3897	28.1316	38.6708	33.1675
ENSMUSG00000051504	Siglech	85.4962	-1.82115	0.45931	-3.96497	7.34037e-05	0.00697111		2.8208	0.351399	2.80943	0.369763	0.0835485	0.398143
ENSMUSG00000024966	Stip1	5143.49	1.08621	0.274023	3.96393	7.37263e-05	0.00697111		59.0353	61.3473	27.1486	89.0834	141.936	114.125
ENSMUSG00000025393	Atp5b	18125.7	0.731726	0.185636	3.94173	8.08972e-05	0.00750475		133.402	103.183	90.8258	188.45	192.44	183.009
ENSMUSG00000037725	Ckap2	1183.29	1.1139	0.282751	3.93949	8.16541e-05	0.00750475		10.6455	11.3001	5.92407	26.772	19.7896	20.4179
ENSMUSG00000047632	Fgfbp3	35.9133	-1.82346	0.462311	-3.94423	8.00563e-05	0.00750475		1.00451	0.879072	2.08585	0.0588275	0.0531686	0.0180979
ENSMUSG00000026683	Nuf2	1415.55	1.30979	0.332357	3.94092	8.11714e-05	0.00750475		10.7917	15.2999	4.06301	25.4339	33.734	30.1693
ENSMUSG00000025364	Pa2g4	12516.5	0.855199	0.217314	3.93531	8.30879e-05	0.0075835		120.511	120.131	86.3889	164.277	267.05	190.983
ENSMUSG00000079036	Alkbh1	1158.7	-1.00132	0.254817	-3.92958	8.50951e-05	0.00771313		10.008	9.75617	11.336	6.42288	4.15883	4.29991
ENSMUSG00000029860	Zyx	1783.81	-1.04009	0.265234	-3.9214	8.80365e-05	0.0079251		25.7074	26.6303	14.7638	9.97166	8.50008	12.3423
ENSMUSG00000038871	Bpgm	2033.1	-1.44578	0.369448	-3.91335	9.10251e-05	0.00813839		25.2321	9.69973	55.9216	6.52726	11.3261	8.57152
ENSMUSG00000069713	4933406P04Rik	32.8438	1.78005	0.455131	3.91107	9.18886e-05	0.00816008		0	0	0	1.16537	1.98365	0.699111
ENSMUSG00000035683	Melk	693.613	1.24722	0.319115	3.90838	9.29173e-05	0.00819605		4.50856	5.46199	3.02029	12.0424	8.06257	15.711
ENSMUSG00000039294	BC017643	1650.41	-0.827291	0.212149	-3.89957	9.63629e-05	0.0083874		15.6678	17.4751	19.4148	9.89721	10.1975	8.96696
ENSMUSG00000065979	Cpped1	447.668	1.36869	0.350866	3.90089	9.58398e-05	0.0083874		0.902444	2.09491	1.27267	5.30057	3.56586	4.74418
ENSMUSG00000030220	Arhgdib	18550	-0.686637	0.176571	-3.88874	0.000100768	0.00867542		423.074	466.855	404.242	294.343	280.715	222.289
ENSMUSG00000034035	Ccdc17	196.582	-1.8037	0.464052	-3.88685	0.000101554	0.00867542		4.19546	3.01919	7.28954	0.448525	0	0.584409
ENSMUSG00000033669	Zfp7	305.952	-1.27003	0.326769	-3.88661	0.000101652	0.00867542		5.00873	5.83281	6.08471	2.09564	2.05283	1.99204
ENSMUSG00000046688	Tifa	966.633	-1.2518	0.322969	-3.87592	0.000106222	0.00900691		13.0019	26.036	18.9955	10.2166	5.04567	5.81235
ENSMUSG00000059743	Fdps	1480.07	1.08223	0.279453	3.87265	0.000107658	0.00907017		16.6541	31.8096	26.7277	46.3953	73.8687	54.2932
ENSMUSG00000057143	Trim12c	872.079	-1.03905	0.268663	-3.86747	0.000109973	0.00920617		10.3119	12.6704	15.3502	5.80673	5.49167	7.42571
ENSMUSG00000020914	Top2a	6573.34	0.807208	0.208853	3.86496	0.000111107	0.00924227		20.5996	19.6071	13.5276	33.2593	28.7777	36.4744
ENSMUSG00000035439	Haus8	881.525	1.24771	0.323469	3.85727	0.000114661	0.0094779		4.61844	2.71057	1.97354	6.29378	10.8412	8.65839
ENSMUSG00000069515	Lyz1	1444.66	-1.38562	0.360286	-3.84588	0.00012012	0.00986711		41.797	58.343	143.853	32.8507	27.7278	18.5719
ENSMUSG00000025574	Tk1	2836.75	1.12081	0.291646	3.84306	0.000121508	0.00991914		14.2017	12.7204	6.37189	19.8538	36.9573	24.1724
ENSMUSG00000022956	Atp5o	6552.19	0.817869	0.213014	3.8395	0.000123285	0.010002		78.599	63.5302	69.5269	111.257	168.675	110.39
ENSMUSG00000056201	Cfl1	17393.7	0.847226	0.220905	3.83525	0.000125435	0.0100144		454.949	356.328	261.835	591.857	824.106	617.784
ENSMUSG00000026921	Egfl7	931.374	1.00341	0.26153	3.83671	0.000124692	0.0100144		4.54265	7.17741	5.0267	11.7216	12.7865	12.0182
ENSMUSG00000027566	Psma7	8193.16	0.852887	0.222413	3.83469	0.000125723	0.0100144		70.8994	60.9283	59.7832	102.161	165.592	97.1583
ENSMUSG00000049659	Aftph	1007.29	-1.05114	0.274266	-3.83254	0.000126828	0.0100148		7.40002	8.1703	5.08285	3.76402	2.72245	2.79844
ENSMUSG00000020897	Aurkb	1617.37	1.02606	0.26778	3.83172	0.000127251	0.0100148		8.182	16.0714	11.422	24.5686	23.4631	30.6978
ENSMUSG00000074166	AW146154	820.119	-1.14005	0.298113	-3.82421	0.000131191	0.0101777		18.3474	13.9049	11.8841	8.6537	5.06353	6.37622
ENSMUSG00000025395	Prim1	3075.02	0.97014	0.25374	3.82336	0.000131645	0.0101777		21.8397	18.2813	13.2786	25.9977	43.332	43.4032
ENSMUSG00000031351	Zfp185	51.5361	-1.72119	0.450055	-3.8244	0.000131091	0.0101777		0.220079	0.442325	2.22721	0	0	0
ENSMUSG00000030798	Cd37	1203.51	-0.9053	0.236944	-3.82074	0.000133052	0.0101995		13.5979	17.5417	15.3312	7.10074	9.28478	7.60494
ENSMUSG00000060791	Gmfg	3324.81	-0.965169	0.252665	-3.81995	0.000133478	0.0101995		52.6126	48.6031	62.8605	37.4241	20.4015	22.4953
ENSMUSG00000045092	S1pr1	239.385	-1.72737	0.452474	-3.81762	0.000134746	0.0102368		5.1338	5.26447	4.05692	0.894785	0.0622085	0.995222
ENSMUSG00000076441	Ass1	2594.58	1.2534	0.328671	3.81353	0.000136995	0.0102864		30.5411	23.2948	7.67776	55.8189	65.2874	51.7393
ENSMUSG00000006728	Cdk4	10366.2	0.85748	0.224932	3.81218	0.000137747	0.0102864		85.4511	89.2776	52.2861	129.033	173.592	132.009
ENSMUSG00000075284	Wipf1	837.887	-1.07837	0.282825	-3.81285	0.000137373	0.0102864		4.87232	6.78573	8.73571	2.88776	2.73781	3.27983
ENSMUSG00000005683	Cs	3128.67	0.813265	0.213701	3.80562	0.00014145	0.0104443		27.7907	33.5999	20.8267	49.1601	51.7493	50.5763
ENSMUSG00000031166	Wdr13	1055.97	-1.09441	0.287566	-3.80576	0.000141368	0.0104443		11.1782	7.5351	10.1152	5.28752	2.92208	4.24189
ENSMUSG00000021639	Gtf2h2	1309.76	1.01028	0.265581	3.80405	0.000142351	0.010452		8.71385	5.9351	4.77601	13.5111	15.918	13.5554
ENSMUSG00000066551	Hmgb1	68430.1	0.715573	0.188615	3.79384	0.000148337	0.010831		392.92	395.821	344.157	612.726	785.377	539.933
ENSMUSG00000047180	Neurl3	926.642	-1.1363	0.299862	-3.78943	0.000150996	0.0109597		12.3468	19.3298	20.7208	9.20142	5.11865	7.26312
ENSMUSG00000021457	Syk	1244.78	-1.02714	0.271146	-3.78816	0.000151767	0.0109597		5.44776	5.60899	7.79347	2.27518	3.83421	2.61708
ENSMUSG00000034525	Ice1	819.761	-1.28137	0.33901	-3.77975	0.000156983	0.0112745		2.81527	5.14342	8.40575	2.2999	1.71039	1.75076
ENSMUSG00000005672	Kit	7097.43	-0.860578	0.228011	-3.77429	0.000160465	0.0114619		45.4633	48.3249	69.4299	31.6666	22.1359	33.6479
ENSMUSG00000073436	Eme2	84.9218	-1.74637	0.46339	-3.76869	0.000164107	0.0116376		1.25671	0.621719	0.792026	0.0926599	0.136088	0.0106898
ENSMUSG00000033943	Mga	2755.84	-0.711588	0.188861	-3.76779	0.000164696	0.0116376		8.49645	8.52986	7.62581	4.59147	4.86838	5.65919
ENSMUSG00000090523	Gypc	2656.46	-0.858573	0.228062	-3.76464	0.000166788	0.0117224		41.7976	46.4441	64.9906	24.924	26.2584	31.3265
ENSMUSG00000036478	Btg1	3313.24	-0.925216	0.246115	-3.75928	0.000170405	0.0118963		26.4839	30.7812	33.2945	21.0774	11.885	12.9366
ENSMUSG00000004642	Slbp	6432.82	0.772161	0.205455	3.7583	0.000171072	0.0118963		36.1878	37.8301	33.5002	48.9277	79.6359	63.5078
ENSMUSG00000040675	Mthfd1l	535.876	1.31023	0.349583	3.74798	0.000178263	0.0123311		2.31893	1.09991	2.71666	6.30704	7.78927	4.8303
ENSMUSG00000029176	Anapc4	2038.24	0.818797	0.218796	3.74229	0.000182352	0.0125479		7.89587	9.80014	7.58006	13.0583	15.7982	17.9093
ENSMUSG00000047798	Cd300lf	52.8426	-1.713	0.458679	-3.73465	0.000187977	0.012605		0.768218	0.963312	1.1187	0.269936	0.152481	0.261588
ENSMUSG00000030159	Clec1b	55.29	-1.70531	0.456505	-3.73558	0.000187279	0.012605		0.237388	0.570344	1.37336	0.00680922	0	0.0377066
ENSMUSG00000005640	Insrr	110.507	-1.71986	0.460297	-3.73641	0.000186668	0.012605		0.320169	0.545227	2.96545	0.0121622	0.00549614	0.112249
ENSMUSG00000042613	Pbxip1	603.003	-1.49325	0.399487	-3.73793	0.000185543	0.012605		6.61164	5.28851	9.38671	1.26381	0.692064	3.56785
ENSMUSG00000040943	Tet2	1120.06	-0.916604	0.245263	-3.73723	0.000186062	0.012605		5.39208	6.56487	4.39278	2.93758	2.86028	2.54697
ENSMUSG00000000682	Cd52	458.462	-1.66128	0.445164	-3.73185	0.00019008	0.0126631		8.87251	10.3258	48.5678	7.40616	2.06368	1.64805
ENSMUSG00000094248	Hist1h2ao	1034.01	1.04292	0.279591	3.73015	0.000191365	0.0126631		242.638	205.646	175.006	333.214	501.563	588.074
ENSMUSG00000003929	Zfp81	591.444	1.32188	0.354424	3.72967	0.000191733	0.0126631		2.12628	1.03732	1.42436	4.99832	6.41438	2.69057
ENSMUSG00000072235	Tuba1a	7073.98	0.844704	0.226788	3.72464	0.000195592	0.0128533		382.046	343.521	225.814	468.152	723.267	626.046
ENSMUSG00000054679	Srsf12	47.8804	-1.71569	0.461014	-3.72157	0.000197987	0.012946		1.27224	0.612023	1.11312	0.0772657	0	0.040749
ENSMUSG00000052534	Pbx1	2821.09	-0.94184	0.253344	-3.71763	0.000201102	0.0130846		14.9425	8.87837	8.85518	5.5521	4.39076	6.25389
ENSMUSG00000028088	Fmo5	468.405	-1.29573	0.349178	-3.71079	0.000206611	0.0133112		4.92266	4.52182	3.73017	0.967419	1.57163	2.15303
ENSMUSG00000037795	N4bp2	1153.59	-1.29893	0.35	-3.71123	0.000206255	0.0133112		0.356713	0.0492896	0.404022	1.83834	1.83772	1.14396
ENSMUSG00000018770	Atp5g3	5647.82	0.747999	0.201855	3.70562	0.000210873	0.0133558		71.8203	56.5738	66.4671	98.8415	138.378	103.84
ENSMUSG00000027018	Hat1	4847.06	0.797279	0.215066	3.70714	0.000209616	0.0133558		38.2484	39.0892	46.987	56.0222	90.0688	80.3181
ENSMUSG00000094777	Hist1h2ap	1031.61	1.02243	0.275706	3.70842	0.000208557	0.0133558		224.644	190.114	162.04	308.308	464.297	543.698
ENSMUSG00000028452	Vcp	4661.17	0.69141	0.186614	3.70503	0.000211367	0.0133558		23.5348	26.2213	25.0052	38.1499	48.6773	38.4159
ENSMUSG00000019188	H13	1218.15	0.981968	0.266047	3.69096	0.000223405	0.0136568		2.13439	3.15149	3.84164	6.82512	6.96041	5.92007
ENSMUSG00000034586	Hid1	162.677	-1.64075	0.444215	-3.6936	0.000221103	0.0136568		1.87771	2.1143	2.29823	0.597399	0.0751805	0.328023
ENSMUSG00000042029	Ncapg2	883.528	0.997142	0.269797	3.69591	0.000219105	0.0136568		3.74352	2.59462	2.58761	7.19258	5.46876	6.53626
ENSMUSG00000019055	Plod1	205.677	-1.52032	0.41178	-3.69207	0.000222435	0.0136568		1.41792	1.22402	2.44798	0.359545	0.617421	0.227544
ENSMUSG00000090733	Rps27	23981	-0.701244	0.189643	-3.69771	0.000217549	0.0136568		3576.39	3598.82	4866.61	2482.6	2702.79	2136.33
ENSMUSG00000055322	Tns1	470.914	-1.39879	0.378834	-3.69234	0.000222198	0.0136568		1.31971	2.83813	3.32823	0.526477	0.513647	1.16487
ENSMUSG00000007029	Vars	1654.55	1.0707	0.28998	3.69231	0.000222227	0.0136568		4.43484	9.48792	4.49373	14.3748	16.1225	12.5636
ENSMUSG00000030286	Emc3	1243.67	0.946991	0.256741	3.68851	0.000225571	0.0137254		9.00289	14.6233	11.1383	22.8828	27.6706	21.0795
ENSMUSG00000029465	Arpc3	1389.97	0.938166	0.254745	3.68277	0.000230711	0.0139143		15.6226	10.8318	9.48501	25.7543	26.769	22.2287
ENSMUSG00000071014	Ndufb6	1340.11	0.938485	0.254903	3.68173	0.000231655	0.0139143		45.4679	35.5807	56.0869	83.0987	112.229	86.0376
ENSMUSG00000049321	Zfp2	241.484	1.49969	0.407358	3.68151	0.000231853	0.0139143		0.547469	1.34636	0.561352	3.08655	4.74317	2.26617
ENSMUSG00000029299	Abcg3	1245.57	-1.45128	0.394503	-3.67877	0.000234365	0.0140012		17.5075	28.6255	11.2905	6.1273	1.30043	8.04898
ENSMUSG00000039478	Micu3	809.051	-1.02777	0.280052	-3.66993	0.00024262	0.0143018		4.99829	7.1552	6.24107	3.46741	2.68981	2.25159
ENSMUSG00000034881	Tbxa2r	134.147	1.70227	0.463847	3.66988	0.000242661	0.0143018		0.182297	1.02307	0.0272272	5.53831	5.04118	3.85634
ENSMUSG00000024420	Zfp521	216.253	1.35754	0.36974	3.6716	0.000241039	0.0143018		0.651008	0.559715	0.452551	2.01074	2.02662	1.56907
ENSMUSG00000033307	Mif	7927.57	0.784294	0.214464	3.65699	0.000255196	0.0149734		390.424	304.854	362.005	478.562	804.114	628.885
ENSMUSG00000000605	Clcn4	1222.36	-1.19089	0.325957	-3.65352	0.000258665	0.0151095		11.8805	6.9664	20.9391	6.01895	4.52072	4.79851
ENSMUSG00000022551	Cyc1	2883.08	0.82639	0.22639	3.65029	0.000261941	0.0152331		62.7166	61.7977	50.3333	101.74	137.456	87.2912
ENSMUSG00000006362	Cbfa2t3	1808.19	-0.894931	0.245354	-3.64751	0.000264794	0.015264		17.5722	14.7916	18.7081	8.84878	6.62299	10.8935
ENSMUSG00000066258	Trim12a	1025.89	-0.938192	0.257143	-3.64852	0.000263752	0.015264		10.3362	10.1754	8.18709	3.83478	5.43244	4.77075
ENSMUSG00000097258	Gm26767	96.9714	-1.6902	0.464091	-3.64196	0.000270571	0.0155289		1.07704	0.622764	2.41295	0.170787	0.154358	0.00716476
ENSMUSG00000068299	Nat8f4	67.6958	1.67242	0.459403	3.64042	0.00027219	0.0155539		0.0306823	0	0.163828	0.819363	1.89034	2.13929
ENSMUSG00000070733	Fryl	769.829	-0.934376	0.25684	-3.63796	0.000274804	0.0156353		2.28042	2.17706	2.73912	1.26975	1.11121	1.2331
ENSMUSG00000005410	Mcm5	4534.53	0.766774	0.210973	3.63447	0.000278553	0.0157803		43.8599	32.3675	28.4194	60.1633	61.7728	59.35
ENSMUSG00000050705	2310061I04Rik	673.526	1.09316	0.300871	3.63332	0.000279801	0.0157829		5.38686	6.70755	5.03082	9.28422	13.9462	17.4695
ENSMUSG00000026987	Baz2b	1703.05	-1.16349	0.320375	-3.63167	0.000281597	0.0158164		5.33092	3.14127	5.7916	1.98173	0.991885	2.70707
ENSMUSG00000021569	Trip13	500.764	1.5103	0.416104	3.62963	0.000283832	0.0158741		3.99133	4.14084	0.5717	10.7752	13.7146	13.1418
ENSMUSG00000020471	Pold2	1813.32	1.22162	0.336799	3.62716	0.000286556	0.0159585		24.1485	21.8151	7.19011	32.7315	55.7868	58.3035
ENSMUSG00000025980	Hspd1	10057.8	0.917505	0.25342	3.6205	0.000294038	0.0163061		115.985	91.2634	54.7603	131.467	203.692	195.888
ENSMUSG00000058013	2011-09-01	4577.12	1.00952	0.279137	3.61659	0.000298512	0.0163181		27.9606	11.6642	19.8026	32.1178	49.8039	48.9623
ENSMUSG00000026605	Cenpf	1234.3	0.980019	0.271185	3.61383	0.000301704	0.0163181		4.8016	3.10883	4.44796	7.58427	6.92109	7.10991
ENSMUSG00000030413	Pglyrp1	720.474	-1.48209	0.409573	-3.61862	0.000296182	0.0163181		17.8973	39.3672	116.585	16.9911	17.4318	8.80615
ENSMUSG00000018377	Vezf1	2280.3	-0.789104	0.218319	-3.61446	0.000300979	0.0163181		22.6858	20.7145	21.7212	14.3189	9.8631	12.5601
ENSMUSG00000031583	Wrn	826.741	-1.04026	0.287828	-3.61416	0.000301321	0.0163181		4.50447	7.9772	5.91357	3.20645	2.31643	2.74795
ENSMUSG00000048012	Zfp473	77.9877	1.66301	0.459927	3.61581	0.000299412	0.0163181		0.00246335	0.0490145	0.0143488	0.263133	0.929381	0.393039
ENSMUSG00000025010	Ccnj	348.722	-1.44978	0.401699	-3.60913	0.000307229	0.0163847		3.61041	6.03357	3.26257	1.57181	0.425463	1.39913
ENSMUSG00000025804	Ccr1	62.8194	-1.61278	0.446891	-3.60889	0.000307515	0.0163847		1.57188	0.0434396	2.91638	0.0122739	0	0
ENSMUSG00000030275	Etnk1	1978.94	-0.836027	0.231826	-3.60627	0.000310635	0.0163847		11.9785	12.0064	17.1802	7.32351	6.79976	8.36529
ENSMUSG00000024764	Naa40	913.173	0.966347	0.267841	3.60791	0.000308672	0.0163847		5.92579	6.49621	6.18524	9.55953	13.6264	16.3236
ENSMUSG00000026622	Nek2	177.751	1.55036	0.42947	3.60993	0.000306285	0.0163847		0.552911	0.599093	0.233843	2.49295	3.32408	1.00128
ENSMUSG00000029430	Ran	23084.3	0.788272	0.218525	3.60725	0.000309463	0.0163847		260.901	184.482	201.912	309.168	516.781	351.031
ENSMUSG00000018848	Rars	2470.48	1.05624	0.292959	3.60541	0.000311662	0.0163847		20.4563	19.5819	8.17871	32.6054	45.4827	33.4802
ENSMUSG00000042305	Tmem183a	856.471	0.901716	0.250545	3.59901	0.000319429	0.0167261		6.47505	6.73938	5.55904	11.7323	11.456	14.2182
ENSMUSG00000071203	Naip5	1198.77	-0.948461	0.263752	-3.59604	0.000323103	0.0168514		17.0642	16.1953	13.9559	9.45473	7.62795	10.7104
ENSMUSG00000031754	Nudt21	2268.45	0.841791	0.234356	3.59192	0.000328245	0.0170519		25.738	19.9699	15.2492	37.9724	40.6098	36.4105
ENSMUSG00000066621	Tecpr1	207.176	-1.37745	0.384205	-3.58519	0.000336832	0.0174291		1.01549	1.19606	1.19197	0.449398	0.233953	0.325174
ENSMUSG00000051396	Gm45902	3014.85	0.838698	0.234071	3.58309	0.000339556	0.0174328		9.38668	6.54216	10.826	15.0373	19.784	16.1676
ENSMUSG00000028037	Ifi44	1186.62	-1.16873	0.326151	-3.58341	0.000339143	0.0174328		9.77005	5.26146	13.7192	5.07918	2.79851	3.4083
ENSMUSG00000037280	Galnt6	773.921	-1.14847	0.320823	-3.57975	0.000343929	0.0175886		10.9912	6.86209	11.5819	3.97653	2.5231	5.31039
ENSMUSG00000019564	Arid3a	58.0971	-1.64503	0.459994	-3.5762	0.000348627	0.0177597		1.18233	0.331654	0.491926	0.0437311	0	0.0518923
ENSMUSG00000018076	Med13l	1029.45	-0.892706	0.249782	-3.57394	0.000351646	0.0178443		4.29107	4.5258	5.98664	2.66598	2.37911	2.58474
ENSMUSG00000031434	Morc4	209.684	1.41374	0.395943	3.57057	0.000356204	0.0178686		0.57199	0.40647	0.555299	1.12552	2.66768	1.83905
ENSMUSG00000037235	Mxd4	567.511	-1.33274	0.373244	-3.57069	0.00035604	0.0178686		4.29232	10.7708	7.82716	3.32079	1.24584	2.62702
ENSMUSG00000044068	Zrsr1	135.008	-1.4887	0.416722	-3.57241	0.000353712	0.0178686		1.74465	1.15896	2.10515	0.363564	0.524348	0.306987
ENSMUSG00000027167	Elp4	631.754	1.25536	0.353313	3.55312	0.000380691	0.0190244		2.59012	0.945307	1.25727	3.5069	5.80265	4.60157
ENSMUSG00000029605	Oas1b	212.36	-1.40693	0.397563	-3.53887	0.000401841	0.0199298		6.47841	4.81538	8.79547	3.12239	1.52926	2.62416
ENSMUSG00000022814	Umps	3339.76	1.04474	0.295172	3.53943	0.000400995	0.0199298		25.5595	25.3909	9.78219	37.1012	54.0482	48.141
ENSMUSG00000031783	Polr2c	2108.93	0.776651	0.219642	3.53598	0.00040626	0.0200732		36.6139	33.0275	28.4972	53.2648	70.1841	54.0512
ENSMUSG00000032688	Malt1	532.495	-1.26099	0.356892	-3.53326	0.000410467	0.0202051		7.66569	7.69266	9.94474	5.11657	3.04578	5.563
ENSMUSG00000006998	Psmd2	4230.34	0.819497	0.232243	3.52862	0.00041773	0.0204859		30.9916	26.9223	18.3899	38.5595	54.9859	48.9857
ENSMUSG00000037661	Gpr160	315.509	-1.31967	0.375022	-3.51891	0.000433326	0.0211717		4.14669	2.51172	5.17831	1.33992	0.876693	1.58564
ENSMUSG00000030751	Psma1	8380.84	0.714385	0.203489	3.51068	0.000446957	0.0217569		102.039	126.428	79.6831	176.133	192.282	155.147
ENSMUSG00000024581	Napg	639.433	-1.19672	0.34151	-3.5042	0.000457974	0.0222109		4.56536	5.86291	8.19175	2.56262	3.12277	1.298
ENSMUSG00000011752	Pgam1	3499.85	0.854387	0.24425	3.49799	0.000468771	0.022651		57.2486	47.8656	31.8525	69.1154	98.1597	94.7021
ENSMUSG00000029363	Rfc5	2247.2	1.07345	0.307029	3.49623	0.000471873	0.0227173		14.4182	9.72793	5.63394	17.8091	32.8175	20.1868
ENSMUSG00000038866	Zcchc2	578.385	-1.168	0.334272	-3.49415	0.000475565	0.0228115		4.61964	3.42665	4.68014	0.945929	1.64947	2.32016
ENSMUSG00000024925	Rnaseh2c	495.32	1.06562	0.305364	3.48968	0.000483591	0.0231121		7.34021	5.49384	7.91779	13.493	17.2026	19.1315
ENSMUSG00000043991	Pura	2774.75	-0.75915	0.217878	-3.48429	0.000493454	0.023498		6.44568	9.01983	8.9206	4.49022	4.10872	5.44256
ENSMUSG00000025920	Stau2	434.173	1.32777	0.382044	3.47544	0.000510022	0.0241994		0.637567	1.88953	0.604733	3.15699	3.70045	3.46504
ENSMUSG00000026429	Ube2t	787.197	1.05812	0.304553	3.47435	0.000512094	0.0242103		9.3817	11.8566	6.29617	15.6987	25.6485	23.2971
ENSMUSG00000020175	Rab36	53.416	-1.57688	0.454179	-3.47195	0.000516702	0.0243405		1.03693	0.537715	0.124377	0.0112542	0	0.0415475
ENSMUSG00000021131	Erh	11010.2	0.715555	0.206334	3.46794	0.000524458	0.0246177		211.97	189.993	219.03	277.336	456.372	327.251
ENSMUSG00000021010	Npas3	30.5853	-1.55233	0.447836	-3.46629	0.000527696	0.0246815		0.0504621	0.571761	0.400081	0.00591044	0	0
ENSMUSG00000021929	Kpna3	2323.78	0.982865	0.283969	3.46117	0.000537834	0.0249779		14.7669	14.4512	7.46461	19.4376	35.2411	24.9583
ENSMUSG00000057113	Npm1	65298.6	0.703186	0.203151	3.46139	0.000537389	0.0249779		652.704	621.332	622.58	967.218	1396.42	857.355
ENSMUSG00000039461	Tcta	547.117	-1.18658	0.343024	-3.45917	0.000541834	0.0250751		13.6367	24.4746	12.6491	5.59204	4.74546	8.84471
ENSMUSG00000097057	Gm17638	22.0483	1.55725	0.450457	3.45704	0.000546144	0.025122		0.00569243	0.00943875	0	0.208021	0.368789	0.457819
ENSMUSG00000058799	Nap1l1	11032.9	0.648097	0.187486	3.45678	0.00054667	0.025122		78.5714	70.2069	70.346	99.123	141.614	110.964
ENSMUSG00000058174	Gm5148	240.51	-1.471	0.426221	-3.45127	0.000557953	0.0255511		2.64904	3.87753	3.7284	1.54097	0.33007	0.567237
ENSMUSG00000021211	Akr1c12	778.97	1.01327	0.294568	3.43984	0.000582056	0.0259321		23.8428	18.7626	26.7519	43.2627	66.36	40.6382
ENSMUSG00000014633	Cmc2	664.131	1.07255	0.311609	3.44198	0.000577463	0.0259321		9.23302	5.03628	5.404	16.3618	18.5847	12.3851
ENSMUSG00000028497	Hacd4	2980.86	-0.997883	0.289815	-3.44317	0.000574932	0.0259321		13.576	22.5774	26.1252	13.7066	6.43346	8.81483
ENSMUSG00000046434	Hnrnpa1	21380.7	0.677959	0.196981	3.44175	0.000577971	0.0259321		483.102	377.332	411.643	653.734	849.783	569.576
ENSMUSG00000067367	Lyar	1198	1.0448	0.303542	3.44204	0.000577352	0.0259321		12.2736	11.9341	7.07729	17.106	34.7142	20.6628
ENSMUSG00000029629	Phf14	1189.08	-0.927419	0.26955	-3.44062	0.000580394	0.0259321		11.5374	10.8995	13.9666	7.18333	4.14404	6.69318
ENSMUSG00000013701	Timm23	4486.56	0.784092	0.22791	3.44036	0.000580944	0.0259321		63.2728	55.59	68.2397	80.4289	144.259	113.913
ENSMUSG00000025747	Tyms	6437.4	0.737182	0.214134	3.44262	0.0005761	0.0259321		35.1771	40.9858	37.7375	41.972	55.5685	63.2383
ENSMUSG00000027677	Ttc14	968.217	-1.06381	0.309506	-3.43712	0.000587939	0.0261057		4.30919	5.64821	4.29638	2.0793	1.19182	2.92614
ENSMUSG00000071547	Nt5dc2	329.718	1.33524	0.388847	3.43385	0.000595063	0.0262447		25.738	19.9699	15.2492	37.9724	40.6098	36.4105
ENSMUSG00000021281	Tnfaip2	372.936	-1.14389	0.333068	-3.43441	0.000593835	0.0262447		4.3254	3.97259	2.69672	1.65232	1.15941	1.55714
ENSMUSG00000037944	Ccr7	33.0042	-1.5177	0.442483	-3.42996	0.000603664	0.02644		1.57482	1.69939	0.21841	0	0	0
ENSMUSG00000032456	Nmnat3	729.9	-1.19158	0.347547	-3.42855	0.000606825	0.02644		8.5504	8.7098	4.36292	4.13579	2.23659	1.74764
ENSMUSG00000027660	Skil	1048.55	-1.03791	0.302549	-3.43053	0.000602397	0.02644		3.03226	5.83553	6.4867	1.75637	2.26774	2.7524
ENSMUSG00000051768	Xrcc1	769.377	0.944209	0.275422	3.42823	0.000607539	0.02644		8.27133	8.5409	6.70463	12.8187	17.7354	19.4202
ENSMUSG00000029777	Gars	1140.36	1.02065	0.298067	3.42423	0.000616533	0.0264978		10.4992	7.18655	12.6331	15.7454	30.2617	23.2403
ENSMUSG00000028140	Mrpl9	1331.95	0.729922	0.213051	3.42604	0.000612452	0.0264978		29.6246	37.4438	53.2404	46.4842	51.8884	53.0813
ENSMUSG00000035620	Ric8b	513.283	-1.29585	0.378456	-3.42406	0.00061693	0.0264978		6.18861	5.34452	14.2221	3.93004	2.58978	1.87107
ENSMUSG00000069910	Spdl1	229.858	1.43986	0.420485	3.42427	0.000616452	0.0264978		0.507306	1.57572	0.624298	3.10317	2.41437	5.69094
ENSMUSG00000043091	Tuba1c	10194.5	0.78105	0.228207	3.42255	0.000620358	0.0265582		424.592	391.202	233.428	506.8	799.039	686.533
ENSMUSG00000031781	Ciapin1	992.823	0.921565	0.270006	3.41313	0.000642216	0.0273142		5.23463	3.3206	4.14985	6.86279	8.17268	9.92344
ENSMUSG00000092341	Malat1	42261.7	-1.01785	0.298324	-3.41191	0.000645091	0.0273142		326.855	287.282	308.302	161.661	59.8236	208.321
ENSMUSG00000034593	Myo5a	1237.93	-0.853054	0.250125	-3.41051	0.000648409	0.0273142		3.63577	4.08457	3.91717	1.74641	1.81603	2.71885
ENSMUSG00000000751	Rpa1	3323.33	0.911474	0.267205	3.41115	0.000646904	0.0273142		13.2298	17.4244	10.318	21.9461	39.6249	21.8415
ENSMUSG00000023456	Tpi1	6586.12	0.671135	0.196698	3.412	0.000644886	0.0273142		79.8744	86.7727	66.6677	115.159	154.366	116.185
ENSMUSG00000041187	Prkd2	466.718	-1.09455	0.321092	-3.40884	0.000652391	0.0273942		7.76477	4.30983	6.00499	2.81161	2.58295	2.24495
ENSMUSG00000061132	Blnk	223.718	-1.54098	0.452512	-3.40539	0.000660701	0.0276328		0.40853	2.80536	3.39721	0.289997	0.639526	0.198059
ENSMUSG00000035455	Fignl1	3418.61	0.753445	0.221293	3.40474	0.00066228	0.0276328		16.9413	20.1023	16.07	24.1775	39.115	31.0687
ENSMUSG00000027555	Car13	281.582	1.20056	0.35289	3.40208	0.000668749	0.0277267		2.09693	1.94353	2.75607	6.48398	7.41752	4.77066
ENSMUSG00000097423	Gm26522	27.2631	1.54695	0.454592	3.40293	0.000666665	0.0277267		0.0794927	0	0.0308692	1.22901	1.23196	1.11367
ENSMUSG00000054414	Slc30a7	1357.49	-0.724702	0.213105	-3.40068	0.000672183	0.0277815		6.61361	6.60334	6.49778	4.12963	3.67319	3.98202
ENSMUSG00000039200	Atf7ip2	33.5941	1.51847	0.447074	3.39647	0.000682605	0.0278617		0	0.0178655	0	0.166582	0.403768	0.96439
ENSMUSG00000022881	Rfc4	2517.02	0.77884	0.229264	3.39713	0.000680962	0.0278617		50.4759	34.392	37.3311	62.2917	83.7124	74.6963
ENSMUSG00000031959	Wdr59	228.895	1.48482	0.436878	3.39871	0.000677051	0.0278617		0.392942	0.219799	1.02033	3.67969	1.38923	2.53632
ENSMUSG00000045962	Wnk1	1715.87	-0.925244	0.272367	-3.39705	0.000681153	0.0278617		3.5924	4.1616	7.26716	2.66221	2.33646	2.47532
ENSMUSG00000022186	Oxct1	3344.18	0.773572	0.228095	3.39145	0.000695248	0.02815		23.6334	27.6348	15.8103	42.4931	37.7436	40.4399
ENSMUSG00000040061	Plcb2	1063.93	-1.06038	0.312577	-3.39237	0.000692897	0.02815		6.41196	6.79791	10.0122	4.6193	2.02321	3.46605
ENSMUSG00000023764	Sfi1	799.7	-1.20979	0.356754	-3.39111	0.000696092	0.02815		4.27136	4.89697	7.53141	2.70754	0.880784	2.49886
ENSMUSG00000003072	Atp5d	3140.6	0.887363	0.261922	3.38789	0.000704325	0.0283087		51.65	36.5275	24.3743	63.5835	88.6929	71.8402
ENSMUSG00000030538	Cib1	645.091	1.00742	0.297324	3.3883	0.000703264	0.0283087		7.42149	5.39375	7.50902	12.3614	19.697	13.3154
ENSMUSG00000041406	BC055324	496.368	1.04033	0.307298	3.38542	0.000710685	0.0283907		2.46865	2.09105	2.96834	4.87434	5.50871	7.17627
ENSMUSG00000047735	Samd9l	2528.46	-0.734918	0.217042	-3.38607	0.000709008	0.0283907		20.0694	25.1169	16.033	11.5355	12.2031	12.2544
ENSMUSG00000003847	Nfat5	1847.47	-1.10132	0.32562	-3.38222	0.000719025	0.0286368		4.63828	5.54284	5.51112	2.08923	1.15175	3.70462
ENSMUSG00000030086	Chchd6	971.005	0.939002	0.277697	3.38139	0.00072121	0.0286371		19.6285	19.1492	18.9278	37.7717	54.1638	29.2214
ENSMUSG00000032652	Crebl2	593.339	-1.03828	0.308064	-3.37035	0.00075073	0.0295266		5.18014	8.64155	7.54958	3.56066	3.63442	2.42789
ENSMUSG00000042606	Hirip3	632.644	0.987128	0.29285	3.37077	0.000749593	0.0295266		5.00496	3.72906	4.63661	7.71272	9.69262	12.3907
ENSMUSG00000008450	Nutf2	7283.29	0.701839	0.208134	3.37205	0.000746122	0.0295266		104.296	95.7256	85.187	133.228	207.135	143.579
ENSMUSG00000027342	Pcna	9026.81	0.690142	0.20481	3.36966	0.0007526	0.0295266		90.164	112.029	90.103	130.723	205.872	153.105
ENSMUSG00000029657	Hsph1	1101.43	1.19699	0.355458	3.36745	0.000758663	0.0296759		2.60844	3.51597	2.51528	2.82736	11.0064	10.3103
ENSMUSG00000004035	Gstm7	266.307	-1.42148	0.422382	-3.36538	0.000764382	0.0298109		3.11923	12.8278	11.903	2.84317	1.37311	2.54392
ENSMUSG00000028332	Hemgn	1137.4	-0.864351	0.25709	-3.36205	0.000773658	0.0300834		15.6643	22.2675	23.5898	9.64516	12.557	9.87244
ENSMUSG00000059555	Tor4a	748.106	-0.95654	0.284835	-3.35822	0.000784466	0.0304137		12.1402	9.76071	9.85916	3.63159	5.96513	5.68332
ENSMUSG00000033488	BC026585	807.144	-0.944501	0.281503	-3.35521	0.000793038	0.0304763		24.1874	27.6661	19.1057	13.8517	8.85083	11.8328
ENSMUSG00000031312	Itgb1bp2	22.5251	1.50484	0.448504	3.35524	0.00079296	0.0304763		0.0137422	0	0.0266824	1.31341	0.436422	0.891313
ENSMUSG00000035183	Slc24a5	696.271	-0.89974	0.268148	-3.35539	0.000792528	0.0304763		15.5973	13.2126	12.6287	7.36706	7.70971	6.11109
ENSMUSG00000030512	Snrpa1	3004.55	0.777434	0.231967	3.35149	0.000803783	0.0307096		24.4174	22.6908	24.9041	32.3911	57.287	41.1117
ENSMUSG00000040521	Tsfm	640.197	1.01322	0.302307	3.35162	0.000803391	0.0307096		5.50802	5.22287	3.20672	9.58427	12.761	9.24316
ENSMUSG00000075010	AW112010	2251.92	-0.763973	0.228264	-3.34688	0.000817269	0.0310444		117.029	156.304	109.78	61.9588	87.4036	71.2192
ENSMUSG00000036676	Tmtc3	382.55	-1.06343	0.317694	-3.34733	0.000815932	0.0310444		2.22636	1.73343	2.105	0.855179	1.05397	0.767744
ENSMUSG00000084796	Mir142hg	132.69	-1.44641	0.432337	-3.34555	0.000821189	0.0311034		20.9542	18.8962	41.756	6.32946	3.9694	8.46443
ENSMUSG00000029208	Guf1	978.366	-1.00343	0.300627	-3.33778	0.000844514	0.031895		5.76689	4.71814	4.70325	2.7679	1.37832	2.77626
ENSMUSG00000006373	Pgrmc1	3001.35	0.891973	0.267341	3.33647	0.0008485	0.0319537		45.9032	45.1204	21.3254	72.3204	81.7002	71.5303
ENSMUSG00000034379	Wdr5b	345.304	1.12177	0.337154	3.32717	0.000877317	0.0329445		3.17342	4.22793	4.0091	12.1733	8.87225	7.78367
ENSMUSG00000020432	Tcn2	502.929	-1.40111	0.421271	-3.3259	0.000881326	0.0330008		7.0943	16.0356	15.163	6.65275	1.87449	1.10432
ENSMUSG00000038683	Pak1ip1	2439.62	0.753938	0.227014	3.32111	0.000896594	0.0334771		13.2678	17.5451	14.3566	29.4354	29.8692	20.783
ENSMUSG00000087651	1500009L16Rik	705.382	0.996918	0.300384	3.31882	0.000903999	0.033658		12.6201	16.6994	8.73122	28.631	32.6948	23.6556
ENSMUSG00000028885	Smpdl3b	46.837	1.46195	0.440735	3.31707	0.000909679	0.0337651		0.0123241	0	0	0.103931	3.78863	1.02315
ENSMUSG00000069792	Wfdc17	58.3021	-1.4951	0.450826	-3.31635	0.000912014	0.0337651		8.16344	7.38326	5.40356	0.651922	0	0
ENSMUSG00000020300	Cpeb4	224.31	-1.50326	0.453429	-3.31532	0.000915378	0.0337944		0.966531	1.8472	3.33125	0.447369	0.0591709	0.589123
ENSMUSG00000034083	Ccdc174	867.198	-0.890217	0.268592	-3.31438	0.00091847	0.0338136		3.97687	4.0823	4.85345	2.07623	1.79447	2.7539
ENSMUSG00000039007	Cpq	2271.68	-0.754299	0.228015	-3.30811	0.000939279	0.0341965		56.8367	59.2398	39.7143	31.7841	31.8949	26.1158
ENSMUSG00000026981	Il1rn	74.3215	-1.51009	0.456463	-3.30824	0.000938845	0.0341965		0.115632	1.26544	3.35278	0.162523	0.0391705	0.0999983
ENSMUSG00000001056	Nhp2	3271.64	0.866232	0.26175	3.30939	0.000935002	0.0341965		74.0157	56.8744	70.4107	90.4162	189.937	113.362
ENSMUSG00000031622	Sin3b	1621.47	0.686559	0.207458	3.3094	0.000934968	0.0341965		8.85237	10.3292	10.0962	15.102	17.0104	16.8256
ENSMUSG00000020649	Rrm2	5428.01	1.0368	0.313519	3.30697	0.000943095	0.0342406		33.1176	67.9608	20.3197	68.2911	124.033	89.1024
ENSMUSG00000062352	Itgb1bp1	627.535	1.06523	0.322255	3.30554	0.000947928	0.0343212		4.91318	3.90052	2.78961	6.30916	12.4542	9.08683
ENSMUSG00000018930	Ccl4	263.205	-1.29503	0.391912	-3.3044	0.000951811	0.0343672		30.1162	20.1236	11.8549	8.26569	6.66165	4.51888
ENSMUSG00000024975	Pdcd4	4707.41	-0.602919	0.182635	-3.30123	0.000962636	0.0346628		85.0286	67.3906	75.6645	49.2256	51.8255	48.0164
ENSMUSG00000021123	Rdh12	393.911	-1.24897	0.378519	-3.29963	0.000968139	0.0347657		7.80746	8.31732	4.56234	3.54853	1.28075	2.17255
ENSMUSG00000035824	Tk2	521.114	-1.09889	0.33316	-3.29839	0.000972415	0.0347907		6.6853	14.3645	10.7604	4.60404	3.51997	4.91732
ENSMUSG00000052997	Uba2	3136.96	0.699799	0.212196	3.29789	0.00097413	0.0347907		20.1729	17.7113	21.4905	27.691	40.9523	32.0303
ENSMUSG00000001445	Mrpl10	943.368	0.879154	0.266744	3.29587	0.000981172	0.0349373		19.8299	21.5043	14.7546	29.336	31.8278	31.1682
ENSMUSG00000021846	Peli2	186.705	-1.39324	0.422811	-3.29519	0.000983549	0.0349373		1.16658	1.89228	2.21584	0.724772	0.230879	0.37832
ENSMUSG00000073125	Xlr3b	269.954	-1.32848	0.403406	-3.29316	0.000990687	0.035096		13.8523	7.14657	4.80016	2.34408	2.77493	3.18998
ENSMUSG00000059796	Eif4a1	9172.92	0.668971	0.203263	3.29116	0.00099774	0.0352508		60.4308	56.0596	48.5554	80.0138	115.606	77.6652
ENSMUSG00000045752	Tssc4	855.961	1.18634	0.360647	3.28946	0.00100379	0.0353693		11.5745	10.6441	4.30923	12.8921	28.2644	33.5089
ENSMUSG00000073412	Lst1	605.054	-1.16949	0.355691	-3.28794	0.00100923	0.0354659		56.1165	46.2277	114.741	36.5895	23.0051	22.1009
ENSMUSG00000040592	Cd79b	1540.77	-0.751059	0.228509	-3.28678	0.00101341	0.035518		40.7027	56.9483	44.144	25.0347	30.2418	27.0719
ENSMUSG00000002308	Cd320	449.545	1.00363	0.305907	3.28083	0.00103504	0.0358931		4.36836	3.27371	3.50012	8.71368	7.06369	9.26698
ENSMUSG00000027589	Pcmtd2	1548.32	-0.950485	0.289668	-3.2813	0.00103332	0.0358931		11.0225	26.038	14.482	8.92154	8.25102	7.59762
ENSMUSG00000037070	Rbmxl1	4247.31	0.903803	0.275448	3.28121	0.00103363	0.0358931		74.0806	67.4961	29.9766	107.933	131.07	109.554
ENSMUSG00000018171	Vmp1	5660.88	-0.594574	0.181152	-3.28219	0.00103004	0.0358931		60.1924	65.1613	56.8512	44.9684	39.618	35.9307
ENSMUSG00000037010	Apln	70.9685	1.4896	0.454604	3.27671	0.00105025	0.0359655		0.149166	0	0.0609738	0.19862	2.51319	1.80257
ENSMUSG00000022557	Bop1	839.22	0.954834	0.29135	3.27727	0.00104815	0.0359655		8.35723	6.80449	7.58022	11.7602	14.1804	22.2647
ENSMUSG00000085396	Firre	124.604	-1.4648	0.446877	-3.27786	0.00104598	0.0359655		4.96506	2.67776	9.30677	0.845143	0.829317	1.93888
ENSMUSG00000031388	Naa10	1019.39	0.863819	0.263636	3.27656	0.00105081	0.0359655		5.68396	4.99013	6.72627	9.83895	14.5624	9.83349
ENSMUSG00000032571	Pik3r4	343.478	1.19479	0.364626	3.27677	0.00105004	0.0359655		0.708663	1.54435	1.51356	4.37545	3.45943	2.96137
ENSMUSG00000026667	Uhmk1	1331.6	-0.901138	0.275421	-3.27186	0.00106843	0.0364736		5.1483	7.82809	9.71764	4.21636	3.13235	4.14872
ENSMUSG00000034163	Zfc3h1	859.291	-0.987748	0.302063	-3.27001	0.00107544	0.036618		5.49698	5.1554	4.98488	3.31181	1.50462	2.35781
ENSMUSG00000075415	Fnbp1	2952.08	-0.717341	0.220058	-3.25978	0.001115	0.037672		13.5023	12.686	11.9262	7.02571	6.13383	9.62723
ENSMUSG00000031453	Rasa3	1476.56	-0.774658	0.237602	-3.26032	0.00111287	0.037672		11.8539	15.5422	10.8765	7.59355	7.90519	6.2338
ENSMUSG00000031066	Usp11	656.169	-1.22673	0.376286	-3.2601	0.00111373	0.037672		3.57877	9.27789	8.41955	3.5614	1.18134	2.6702
ENSMUSG00000004677	Myo9b	542.878	-1.0998	0.337475	-3.25891	0.0011184	0.0376902		3.77084	2.46618	4.71004	1.45714	1.04583	1.95133
ENSMUSG00000021748	Pdhb	3483.54	0.682578	0.2095	3.25813	0.0011215	0.037698		62.8128	61.613	59.1212	103.564	121.665	80.3356
ENSMUSG00000024940	Ltbp3	154.702	-1.30645	0.401804	-3.25147	0.00114809	0.0383091		2.06257	1.51649	1.17461	0.495436	0.399369	0.506685
ENSMUSG00000026234	Ncl	20695.4	0.677923	0.208502	3.25139	0.00114843	0.0383091		81.3824	64.9515	49.9956	90.7045	123.669	112.171
ENSMUSG00000015671	Psma2	5430.81	0.618134	0.19011	3.25146	0.00114815	0.0383091		167.765	149.727	145.327	231.122	288.533	214.532
ENSMUSG00000001525	Tubb5	57526.7	0.706306	0.217379	3.24919	0.00115732	0.0385081		485.923	499.178	339.681	598.667	953.587	710.104
ENSMUSG00000020267	Hint1	7353.9	0.699165	0.215407	3.24578	0.00117128	0.0386788		243.452	181.928	221.732	309.699	469.994	318.782
ENSMUSG00000022325	Pop1	167.888	1.43669	0.442587	3.24611	0.00116995	0.0386788		0.579783	0.550887	0.417405	1.44667	5.14726	1.06476
ENSMUSG00000018965	Ywhah	6225.94	0.697963	0.214958	3.24698	0.00116636	0.0386788		72.2206	81.3	58.2183	97.5955	150.368	111.115
ENSMUSG00000000958	Slc7a7	195.085	-1.42906	0.440404	-3.24487	0.00117502	0.0387051		2.71229	4.86092	7.79858	1.60598	1.53946	0.359322
ENSMUSG00000020708	Psmc5	3433.39	0.812586	0.250534	3.24341	0.00118106	0.0388067		80.6931	55.9015	41.3902	106.087	130.779	97.0826
ENSMUSG00000024055	Cyp4f13	186.238	-1.43389	0.442713	-3.23888	0.0012	0.0393308		5.02611	3.2991	1.41266	0.80347	1.06569	0.269653
ENSMUSG00000032633	Flcn	706.725	-1.21174	0.374443	-3.23611	0.00121171	0.0396064		5.46269	4.32498	15.1157	3.09527	3.53142	2.08503
ENSMUSG00000021703	Serinc5	262.787	-1.18697	0.366861	-3.23547	0.00121444	0.0396064		1.76255	2.4213	3.34097	0.784367	0.850698	1.07381
ENSMUSG00000086782	E130102H24Rik	138.074	-1.29959	0.402041	-3.23249	0.00122716	0.0396069		8.27411	12.0599	9.06913	3.14181	2.7972	3.11606
ENSMUSG00000020185	E2f7	209.263	1.27378	0.393963	3.23325	0.0012239	0.0396069		0.370463	0.300311	0.479537	0.736682	1.34906	1.62679
ENSMUSG00000023908	Pkmyt1	222.855	1.21608	0.376081	3.23355	0.00122263	0.0396069		2.09757	1.8898	1.81271	6.22012	3.85053	6.92033
ENSMUSG00000032549	Rab6b	235.728	-1.40721	0.43516	-3.23378	0.00122165	0.0396069		1.40479	1.40278	5.45519	0.888138	0.676659	0.37936
ENSMUSG00000024750	Zfand5	3000.73	-0.99694	0.308465	-3.23194	0.00122952	0.0396069		23.5765	12.2521	32.4842	13.78	6.90168	10.5172
ENSMUSG00000031861	Lpar2	19.8443	1.44635	0.448201	3.22701	0.00125089	0.0401967		0.00423543	0.00702287	0	0.184542	0.322819	0.181308
ENSMUSG00000097709	2810429I04Rik	75.6783	1.49401	0.463553	3.22295	0.0012688	0.0403877		0.169864	0.0352068	0.0343556	0.442675	1.47899	0.293794
ENSMUSG00000042249	Grk3	597.146	-1.17509	0.364533	-3.22356	0.00126608	0.0403877		2.00818	7.04843	4.86845	1.56807	2.12825	1.52572
ENSMUSG00000004748	Mtfp1	376.62	1.26826	0.393384	3.22396	0.00126429	0.0403877		5.43377	2.59446	2.62379	5.95785	17.6721	10.6652
ENSMUSG00000043090	Zfp866	524.039	-1.18603	0.368004	-3.22287	0.00126913	0.0403877		2.34378	4.90358	7.73888	1.81771	1.78303	2.08987
ENSMUSG00000006057	Atp5g1	5442.89	0.725047	0.225025	3.22207	0.00127268	0.0404028		29.6345	24.8609	29.6297	37.4144	64.6576	43.6711
ENSMUSG00000007050	Lsm2	1661.25	0.855541	0.265706	3.21988	0.00128244	0.0406146		12.9886	9.57185	14.3913	17.9139	31.7337	22.0783
ENSMUSG00000092183	4930515G01Rik	28.1282	1.40847	0.437741	3.21759	0.00129272	0.040842		0	0	0	1.9784	2.31696	0.360042
ENSMUSG00000027248	Pdia3	16815	0.959997	0.298543	3.2156	0.0013017	0.0410269		185.176	114.411	54.8371	197.028	312.409	256.024
ENSMUSG00000017670	Elmo2	939.013	0.83447	0.259587	3.21461	0.00130622	0.0410708		6.45186	6.4459	7.4759	7.88765	8.84267	8.68266
ENSMUSG00000013155	Enkd1	214.26	1.28042	0.398473	3.21332	0.00131211	0.0411556		3.67335	1.93361	2.6416	5.62734	8.74005	12.2782
ENSMUSG00000097899	Gm16894	30.1293	-1.41936	0.441804	-3.21265	0.00131518	0.0411556		1.28884	0.874247	5.11865	0.08234	0	0
ENSMUSG00000064246	Chil1	96.784	-1.40321	0.437188	-3.20964	0.00132903	0.041316		3.16522	0	3.90313	0.0123921	0	0.011437
ENSMUSG00000026048	Ercc5	407.878	-1.20837	0.376578	-3.20881	0.00133288	0.041316		5.68346	4.38038	4.2216	2.60467	0.830023	1.54904
ENSMUSG00000021180	Rps6ka5	356.126	-1.15555	0.359986	-3.20998	0.00132746	0.041316		3.05801	3.72152	5.34925	2.04258	1.06204	1.4266
ENSMUSG00000045007	Tubg2	132.128	1.34075	0.417754	3.20941	0.00133005	0.041316		2.49477	2.33709	1.45045	5.09128	10.2594	6.98434
ENSMUSG00000030983	Bccip	2627.4	0.814207	0.253798	3.20809	0.0013362	0.0413217		36.4525	35.4812	21.5277	50.6038	74.4596	51.1727
ENSMUSG00000097392	D930016D06Rik	454.74	-0.983865	0.307127	-3.20345	0.00135793	0.0418271		4.13956	4.2638	5.71676	2.28105	2.33326	1.87765
ENSMUSG00000057193	Slc44a2	1689.79	-0.793498	0.247717	-3.20324	0.00135891	0.0418271		23.9568	20.4725	20.8063	11.4518	9.12342	15.7471
ENSMUSG00000064061	Dzip3	788.018	-1.22742	0.383748	-3.19851	0.00138142	0.0423625		3.51191	5.05579	4.88421	1.66065	0.453039	2.48617
ENSMUSG00000021270	Hsp90aa1	21695.3	0.641016	0.200434	3.19814	0.00138319	0.0423625		150.824	118.598	170.332	193.078	276.213	243.584
ENSMUSG00000042688	Mapk6	789.373	1.01514	0.317481	3.19748	0.00138633	0.0423625		3.23333	2.74512	1.45982	5.53877	7.09493	4.33358
ENSMUSG00000031715	Smarca5	2976	0.811853	0.253951	3.19689	0.0013892	0.0423625		11.1452	6.45169	12.7457	16.889	20.6028	18.746
ENSMUSG00000022261	Sdc2	418.004	-1.33813	0.418723	-3.19574	0.00139475	0.0424333		1.74142	10.0198	8.69867	1.82001	2.58084	1.16809
ENSMUSG00000032536	Trak1	316.229	-1.34125	0.420048	-3.19309	0.00140757	0.0427245		2.42007	1.39356	6.71413	0.740065	0.913271	1.26754
ENSMUSG00000026070	Il18r1	174.84	-1.30486	0.408891	-3.19122	0.00141671	0.0428024		1.59784	2.89968	1.9807	0.658373	0.958677	0.634638
ENSMUSG00000069744	Psmb3	4892.14	0.684431	0.214441	3.19169	0.00141441	0.0428024		52.9378	50.5812	61.609	82.3062	117.891	77.0643
ENSMUSG00000015806	Qdpr	2636.27	0.710322	0.222631	3.19057	0.00141991	0.0428024		44.3166	31.7403	29.7439	53.5917	64.385	63.5692
ENSMUSG00000059336	Slc14a1	1010.88	-1.03146	0.323358	-3.18986	0.00142343	0.0428105		18.9981	9.12198	7.94219	6.5494	4.73236	4.56759
ENSMUSG00000035365	Parpbp	200.154	1.36477	0.428466	3.18525	0.00144628	0.0433984		0.426482	1.45994	0.454105	2.34937	2.93602	4.01537
ENSMUSG00000021998	Lcp1	12800.2	0.577881	0.181472	3.18442	0.00145047	0.0434248		42.4601	38.465	29.8091	56.6657	57.5988	56.0068
ENSMUSG00000079110	Capn3	147.976	-1.46782	0.461254	-3.18224	0.00146141	0.0434554		3.44526	1.673	0.21024	0.200613	0.375134	0.223458
ENSMUSG00000062593	Lilrb4a	207.226	-1.47531	0.463576	-3.18246	0.00146029	0.0434554		8.25732	8.30297	16.4513	0.908888	2.84351	0.150561
ENSMUSG00000067206	Lrrc66	100.015	1.4627	0.459499	3.18324	0.00145637	0.0434554		0.0692069	0.31876	0	3.66389	1.82666	0.548622
ENSMUSG00000035064	Eef2k	1253.84	-0.799937	0.251502	-3.18064	0.00146949	0.043597		9.70811	6.3039	7.90426	4.59679	3.94862	4.95407
ENSMUSG00000028896	Rcc1	699.565	1.2921	0.406562	3.17812	0.00148231	0.0438784		4.2146	3.70722	0.586298	7.77484	13.5887	7.90069
ENSMUSG00000062421	Arf2	968.44	0.861713	0.271197	3.17744	0.00148582	0.0438833		8.74926	8.09458	5.95617	11.2773	16.5824	16.8691
ENSMUSG00000004552	Ctse	709.777	-1.34059	0.422189	-3.17533	0.00149668	0.0441051		4.70565	8.79889	22.8644	4.92475	1.01114	3.87708
ENSMUSG00000019122	Ccl9	197.917	-1.41163	0.445161	-3.17106	0.00151884	0.044605		11.0499	13.543	10.625	6.67562	2.44433	8.12005
ENSMUSG00000021112	Mpp5	738.736	-0.925945	0.292027	-3.17075	0.00152043	0.044605		4.8081	6.48502	7.34132	3.76977	3.07098	2.35052
ENSMUSG00000064373	Selenop	4339.89	-0.71941	0.227067	-3.16827	0.00153349	0.0446887		62.6181	69.2478	65.8356	52.5059	33.3698	31.8553
ENSMUSG00000035476	Tab3	466.165	-1.37678	0.434485	-3.16877	0.00153087	0.0446887		2.55079	2.82175	6.29031	0.177951	1.72186	0.961262
ENSMUSG00000024269	Tpgs2	623.954	1.03948	0.328006	3.1691	0.00152913	0.0446887		2.1397	1.13269	2.40008	3.42903	5.13315	4.85261
ENSMUSG00000090214	Gm15657	87.501	-1.40529	0.443956	-3.16537	0.00154886	0.0449373		4.43481	3.45328	6.85058	0.792063	1.36949	1.08064
ENSMUSG00000010609	Psen2	474.587	-0.943324	0.29796	-3.16594	0.00154583	0.0449373		6.59991	5.54126	5.04819	2.44828	3.14705	2.73662
ENSMUSG00000040681	Hmgn1	4191.66	0.771578	0.243884	3.16372	0.00155769	0.0450941		38.9523	29.0167	27.4955	43.3777	78.137	52.2012
ENSMUSG00000026260	Ndufa10	3406.94	0.823505	0.260378	3.16274	0.00156294	0.0451467		38.5741	46.315	22.6486	52.7024	79.7011	72.0998
ENSMUSG00000069729	Arid1b	3070.13	-0.565906	0.179055	-3.16051	0.00157495	0.0451955		9.57888	10.3262	9.69937	6.38416	6.63242	7.05528
ENSMUSG00000022661	Cd200	394.934	-0.988869	0.312836	-3.16098	0.0015724	0.0451955		5.05462	5.52985	6.14293	2.91916	2.73292	2.09547
ENSMUSG00000040824	Snrpd2	3591.01	0.723523	0.228925	3.16052	0.00157487	0.0451955		167.046	125.92	150.583	211.659	332.544	225.532
ENSMUSG00000020926	Adam11	118.265	-1.3891	0.440242	-3.1553	0.00160331	0.045527		1.4522	0.723099	1.28704	0.288081	0.127415	0.395989
ENSMUSG00000025612	Bach1	457.444	-1.20139	0.380798	-3.15494	0.00160533	0.045527		1.90048	3.81464	5.39134	1.61956	0.742049	1.52069
ENSMUSG00000030577	Cd22	64.5695	-1.44132	0.456661	-3.15622	0.00159831	0.045527		0.813382	1.20622	1.3791	0.37839	0.189186	0.371518
ENSMUSG00000009013	Dynll1	4760.19	0.623492	0.197554	3.15605	0.00159919	0.045527		44.7974	47.3529	53.4153	62.7378	84.9092	70.2437
ENSMUSG00000020694	Tlk2	564.112	-0.858766	0.27196	-3.15769	0.00159025	0.045527		3.09104	3.14428	3.26554	1.67063	1.5216	1.79621
ENSMUSG00000029669	Tspan12	44.4435	-1.37647	0.436338	-3.15458	0.00160728	0.045527		1.3745	2.10738	0.0365587	0.0132321	0	0
ENSMUSG00000042476	Abcb4	84.1029	-1.45564	0.461756	-3.1524	0.00161932	0.045709		0.406576	1.83128	1.80271	0.221756	0.115629	0.299126
ENSMUSG00000032915	Adgre4	62.2632	-1.37226	0.43534	-3.15216	0.00162066	0.045709		2.30155	0.0117423	1.36126	0	0	0
ENSMUSG00000027379	Bub1	1238.61	0.861235	0.273694	3.1467	0.00165122	0.0460763		8.4319	7.28714	4.34374	13.4553	12.1537	13.7956
ENSMUSG00000018362	Kpna2	5057.6	0.995235	0.316117	3.14831	0.00164215	0.0460763		53.9105	43.8461	15.5216	76.1953	110.6	68.0681
ENSMUSG00000051246	Msantd1	28.4375	-1.36922	0.434967	-3.14788	0.00164458	0.0460763		0.584199	0.161446	1.32335	0	0	0
ENSMUSG00000022064	Pibf1	717.212	-1.04414	0.33171	-3.14774	0.00164539	0.0460763		11.1481	6.85506	13.8384	6.28875	4.32046	3.13734
ENSMUSG00000037049	Smpd1	508.688	-1.01553	0.322715	-3.14684	0.00165044	0.0460763		10.5821	8.28011	11.1692	5.96659	3.32155	4.12341
ENSMUSG00000021213	Akr1c13	3052.47	0.761562	0.242111	3.1455	0.00165802	0.0461682		64.8782	50.1572	74.9854	100.892	151.708	99.2321
ENSMUSG00000022272	Myo10	138.66	1.39891	0.44485	3.14468	0.00166271	0.0462009		0.0708303	0.153894	0.279796	0.401645	1.12316	0.830093
ENSMUSG00000001482	Def8	2931.43	-0.880334	0.280136	-3.14252	0.00167498	0.0464437		27.2887	49.7091	23.6758	22.0875	13.6156	15.4075
ENSMUSG00000027288	Zfp106	1619.29	0.739915	0.235535	3.14142	0.00168129	0.0465205		4.1342	3.07768	4.56588	6.73692	7.67281	6.13775
ENSMUSG00000026926	Pmpca	1659.46	1.13255	0.360849	3.13857	0.00169775	0.0468772		12.3207	7.04588	2.84736	12.0667	26.1317	20.6257
ENSMUSG00000005131	4930550C14Rik	66.2411	-1.36241	0.434691	-3.1342	0.00172324	0.0470289		1.39899	0.0662773	9.6236	0	0.025388	0
ENSMUSG00000020564	Atxn7l1	1532.38	-0.811881	0.259018	-3.13445	0.00172175	0.0470289		6.48704	4.92643	4.85267	2.15039	3.78675	3.00899
ENSMUSG00000031683	Lsm6	3207.67	0.617029	0.196804	3.13525	0.00171707	0.0470289		23.0967	21.6327	18.3598	31.1244	37.669	31.3771
ENSMUSG00000082286	Pisd-ps1	1100.8	-1.11113	0.354546	-3.13395	0.00172471	0.0470289		31.0118	52.728	23.8505	23.6132	8.50811	11.791
ENSMUSG00000030737	Slco2b1	40.5118	-1.40524	0.448387	-3.134	0.00172444	0.0470289		0.0925101	0.978794	0.376349	0	0.0335762	0.0171433
ENSMUSG00000028455	Stoml2	2536.33	0.790413	0.252038	3.13608	0.0017122	0.0470289		22.8161	21.5	17.2024	31.7464	52.2619	29.4483
ENSMUSG00000037938	Chchd5	670.859	-0.937082	0.299236	-3.13158	0.00173867	0.0473114		14.8305	18.5855	20.4292	9.91923	10.2925	6.05364
ENSMUSG00000044573	Acp1	4279.1	0.701446	0.224188	3.12882	0.00175507	0.047373		34.7309	32.3766	36.1838	48.0057	78.1467	49.6325
ENSMUSG00000046949	Nqo2	378.309	1.04783	0.334829	3.12946	0.00175126	0.047373		1.74188	2.53753	1.6065	3.47125	5.65826	4.96294
ENSMUSG00000018189	Uchl5	3775.32	0.763868	0.244044	3.13005	0.00174779	0.047373		63.9225	40.7489	47.1718	67.6553	114.083	92.0676
ENSMUSG00000026728	Vim	4844.7	0.675228	0.215812	3.12878	0.00175536	0.047373		66.2153	41.6245	54.2511	97.3524	80.4558	91.3739
ENSMUSG00000037921	Ddx60	525.597	-1.26901	0.405762	-3.12747	0.00176318	0.0474868		3.19595	4.28792	4.564	1.9903	0.317176	1.43898
ENSMUSG00000008036	Ap2s1	1169.01	0.891911	0.285335	3.12584	0.00177299	0.0476533		24.2586	22.1722	13.4318	36.911	51.3599	33.128
ENSMUSG00000000409	Lck	305.721	1.18742	0.379998	3.1248	0.00177928	0.0477246		1.0213	2.46319	2.19604	4.91139	7.03368	4.29199
ENSMUSG00000033544	Angptl1	44.4416	-1.41501	0.453096	-3.12298	0.00179027	0.0477402		0.426395	0.490582	2.112	0	0.0773793	0.0790166
ENSMUSG00000022362	Gm29394	819.03	0.868831	0.278213	3.1229	0.00179076	0.0477402		10.8043	9.50252	8.42979	14.0175	23.2898	19.8885
ENSMUSG00000022623	Shank3	147.814	-1.37896	0.441535	-3.12311	0.0017895	0.0477402		0.672525	0.663548	1.31119	0.296853	0.0776651	0.252345
ENSMUSG00000005125	Ndrg1	728.944	-0.933386	0.298958	-3.12213	0.00179546	0.0477686		5.36217	3.72433	6.24683	2.31369	3.16288	2.05268
ENSMUSG00000021645	Smn1	653.815	0.928264	0.297462	3.12061	0.00180478	0.0479196		4.70218	7.70191	4.37052	11.2205	13.5095	10.7269
ENSMUSG00000004328	Hif3a	117.144	-1.44343	0.46308	-3.11703	0.00182682	0.0484071		0.684989	1.63042	0.850915	0.0103523	0.112277	0.329628
ENSMUSG00000022724	Riox2	1382.21	0.831789	0.266906	3.11641	0.0018307	0.0484123		5.95857	4.9439	7.81274	9.07769	14.7407	12.2155
ENSMUSG00000021037	Ahsa1	4750.13	0.836154	0.268521	3.11393	0.00184615	0.0486224		116.508	69.1425	69.6683	120.442	228.974	141.563
ENSMUSG00000031667	Aktip	960.373	-0.876448	0.28184	-3.10973	0.00187258	0.0486224		15.5505	18.3041	10.2356	5.94609	8.17662	8.4461
ENSMUSG00000030301	Ccdc91	895.139	0.961113	0.309114	3.10925	0.00187564	0.0486224		6.47133	5.78564	8.48985	11.0499	22.2623	12.0133
ENSMUSG00000062646	Ganc	406.116	-1.16323	0.374002	-3.11024	0.00186939	0.0486224		2.10911	2.60484	2.01062	0.893899	1.1946	0.380772
ENSMUSG00000057666	Gapdh	19903.2	0.601518	0.193453	3.10938	0.00187483	0.0486224		372.501	406.904	295.046	468.122	662.601	559.109
ENSMUSG00000020399	Havcr2	46.4204	-1.44502	0.464002	-3.11424	0.00184418	0.0486224		1.31743	2.27485	2.02873	0.612965	0.346251	0.789656
ENSMUSG00000048490	Nrip1	2188.05	-0.84441	0.271386	-3.11147	0.0018616	0.0486224		6.89642	9.93953	8.88639	4.72823	2.85076	6.10767
ENSMUSG00000021880	Rnase6	895.799	-0.98889	0.317916	-3.11054	0.00186745	0.0486224		42.549	41.7955	35.2848	28.0378	14.267	12.1457
ENSMUSG00000030474	Siglece	32.082	-1.36269	0.438016	-3.11104	0.00186427	0.0486224		0.508083	0.310381	2.80377	0	0	0.0346884
ENSMUSG00000059142	Zfp945	1181.43	-0.834688	0.268223	-3.11192	0.00185877	0.0486224		4.61734	7.21287	4.52035	3.51129	2.57463	2.72053
ENSMUSG00000063694	Cycs	11089.5	0.803259	0.258512	3.10724	0.00188845	0.0488581		73.8907	77.8063	94.1559	105.314	227.953	116.125
ENSMUSG00000090946	Ccdc71l	166.869	-1.27017	0.409288	-3.10337	0.00191328	0.0494033		2.1301	1.61799	2.53005	0.635573	0.907002	0.401351
ENSMUSG00000029447	Cct6a	6333.18	0.706383	0.227821	3.1006	0.00193129	0.0496732		112.912	78.9855	111.974	135.969	223.586	162.614
ENSMUSG00000003868	Ruvbl2	3192.54	0.780054	0.25155	3.10099	0.00192874	0.0496732		34.1672	22.6869	34.6253	38.5693	66.5326	61.7708
