# Supplementary material for: Perivascular niche cells sense thrombocytopenia and activate hematopoietic stem cells in an IL-1 dependent manner
Source: Nat Commun. 2023 Sep 28;14:6062. doi: 10.1038/s41467-023-41691-y (PMC10539537; doi:10.1038/s41467-023-41691-y)
Supplement: Supplementary file 11 — Supplementary Data 8 [file 41467_2023_41691_MOESM11_ESM.xls]

## Sheet: Supplementary_Data_8
Rank	GO Term ID	Standard Name	p.val	Odds Ratio	Exp Count	Count	Size
1	GO:0022610	biological adhesion	0.000210101	2.60618	8.87002	21	1227
2	GO:0065007	biological regulation	0.000215264	1.82141	83.835	106	11597
3	GO:0010724	regulation of definitive erythrocyte differentiation	0.000308613	139.09	0.0289161	2	4
4	GO:0007229	integrin-mediated signaling pathway	0.000341518	9.05997	0.600009	5	83
5	GO:0098609	cell-cell adhesion	0.000432518	3.07157	4.91574	14	680
6	GO:0070527	platelet aggregation	0.000770727	10.6094	0.412055	4	57
7	GO:0051726	regulation of cell cycle	0.00105038	2.59298	6.6507	16	920
8	GO:0048585	negative regulation of response to stimulus	0.00140965	2.22364	10.2724	21	1421
9	GO:0001775	cell activation	0.00149962	3.58491	2.67141	9	386
10	GO:0048519	negative regulation of biological process	0.00185859	1.84834	22.3079	36	3360
11	GO:0007160	cell-matrix adhesion	0.00230175	4.74646	1.33737	6	185
12	GO:0010648	negative regulation of cell communication	0.00346412	2.17419	8.8917	18	1230
13	GO:0016358	dendrite development	0.00348983	3.79372	1.94461	7	269
14	GO:0023057	negative regulation of signaling	0.00358394	2.16662	8.92062	18	1234
15	GO:1902532	negative regulation of intracellular signal transduction	0.00388878	2.88315	3.66512	10	507
16	GO:0031648	protein destabilization	0.00395034	10.2249	0.318077	3	44
17	GO:0009966	regulation of signal transduction	0.00400011	1.81004	18.2099	30	2519
18	GO:0044093	positive regulation of molecular function	0.00422585	2.08595	9.7881	19	1354
19	GO:0002283	neutrophil activation involved in immune response	0.0044634	23.171	0.101206	2	14
20	GO:1990000	amyloid fibril formation	0.00512574	21.3876	0.108435	2	15
21	GO:0009057	macromolecule catabolic process	0.0055836	2.16671	7.87241	16	1089
22	GO:0050865	regulation of cell activation	0.00564648	2.58335	4.49645	11	622
23	GO:0048814	regulation of dendrite morphogenesis	0.00623654	5.78505	0.730132	4	101
24	GO:0051306	mitotic sister chromatid separation	0.00632051	8.55235	0.375909	3	52
25	GO:0048731	system development	0.00654394	1.59935	31.6198	45	4374
26	GO:0048534	hematopoietic or lymphoid organ development	0.00655473	2.25011	6.6001	14	913
27	GO:0030260	entry into host cell	0.00666468	8.38091	0.383138	3	53
28	GO:0051828	entry into other organism involved in symbiotic interaction	0.00666468	8.38091	0.383138	3	53
29	GO:1905818	regulation of chromosome separation	0.00666468	8.38091	0.383138	3	53
30	GO:0010941	regulation of cell death	0.00709111	1.91218	11.7978	21	1632
31	GO:0002642	positive regulation of immunoglobulin biosynthetic process	0.00722903	Inf	0.00722903	1	1
32	GO:0006948	induction by virus of host cell-cell fusion	0.00722903	Inf	0.00722903	1	1
33	GO:0009589	detection of UV	0.00722903	Inf	0.00722903	1	1
34	GO:0018960	4-nitrophenol metabolic process	0.00722903	Inf	0.00722903	1	1
35	GO:0030221	basophil differentiation	0.00722903	Inf	0.00722903	1	1
36	GO:0032013	negative regulation of ARF protein signal transduction	0.00722903	Inf	0.00722903	1	1
37	GO:0035397	helper T cell enhancement of adaptive immune response	0.00722903	Inf	0.00722903	1	1
38	GO:0036071	N-glycan fucosylation	0.00722903	Inf	0.00722903	1	1
39	GO:0038172	interleukin-33-mediated signaling pathway	0.00722903	Inf	0.00722903	1	1
40	GO:0044855	plasma membrane raft distribution	0.00722903	Inf	0.00722903	1	1
41	GO:0055107	Golgi to secretory granule transport	0.00722903	Inf	0.00722903	1	1
42	GO:0060345	spleen trabecula formation	0.00722903	Inf	0.00722903	1	1
43	GO:1903892	negative regulation of ATF6-mediated unfolded protein response	0.00722903	Inf	0.00722903	1	1
44	GO:1903906	regulation of plasma membrane raft polarization	0.00722903	Inf	0.00722903	1	1
45	GO:1903988	ferrous iron export across plasma membrane	0.00722903	Inf	0.00722903	1	1
46	GO:1904609	cellular response to monosodium L-glutamate	0.00722903	Inf	0.00722903	1	1
47	GO:0031398	positive regulation of protein ubiquitination	0.00787496	5.39392	0.780735	4	108
48	GO:0071840	cellular component organization or biogenesis	0.00795923	1.53005	41.8633	56	5791
49	GO:0051049	regulation of transport	0.0080913	1.83528	13.4966	23	1867
50	GO:0070887	cellular response to chemical stimulus	0.00841546	1.70461	19.1973	30	2672
51	GO:1901565	organonitrogen compound catabolic process	0.00857001	2.11422	7.52542	15	1041
52	GO:0033047	regulation of mitotic sister chromatid segregation	0.00896254	7.48087	0.426513	3	59
53	GO:0043011	myeloid dendritic cell differentiation	0.0090584	15.443	0.144581	2	20
54	GO:0046597	negative regulation of viral entry into host cell	0.0090584	15.443	0.144581	2	20
55	GO:0048518	positive regulation of biological process	0.00933281	1.52093	40.3452	54	5581
56	GO:0002320	lymphoid progenitor cell differentiation	0.00996477	14.6295	0.15181	2	21
57	GO:0050878	regulation of body fluid levels	0.00999734	3.08785	2.37112	7	328
58	GO:0007596	blood coagulation	0.0100314	4.01992	1.30122	5	180
59	GO:0017157	regulation of exocytosis	0.0100314	4.01992	1.30122	5	180
60	GO:0071248	cellular response to metal ion	0.0100671	5.00677	0.838567	4	116
61	GO:0042981	regulation of apoptotic process	0.0102375	1.90115	10.6628	19	1475
62	GO:0030218	erythrocyte differentiation	0.0103661	4.96223	0.845796	4	117
63	GO:0044248	cellular catabolic process	0.0106676	1.8344	12.2532	21	1695
64	GO:0097190	apoptotic signaling pathway	0.0108254	2.46083	4.26513	10	590
65	GO:0043412	macromolecule modification	0.0108847	1.59598	25.504	37	3528
66	GO:0006464	cellular protein modification process	0.0114715	1.60645	23.8702	35	3302
67	GO:0051249	regulation of lymphocyte activation	0.0114877	2.5773	3.65789	9	506
68	GO:0002637	regulation of immunoglobulin production	0.0116704	6.75503	0.469887	3	65
69	GO:1903900	regulation of viral life cycle	0.0119474	4.75086	0.881941	4	122
70	GO:0007205	protein kinase C-activating G-protein coupled receptor signaling pathway	0.0129126	12.6328	0.173497	2	24
71	GO:0060216	definitive hemopoiesis	0.0129126	12.6328	0.173497	2	24
72	GO:0019941	modification-dependent protein catabolic process	0.0136795	2.50001	3.76632	9	521
73	GO:0002825	regulation of T-helper 1 type immune response	0.0139695	12.083	0.180726	2	25
74	GO:0010948	negative regulation of cell cycle process	0.0140847	3.68042	1.41689	5	196
75	GO:0042098	T cell proliferation	0.0143696	3.66108	1.42412	5	197
76	GO:0000738	DNA catabolic process, exonucleolytic	0.0144061	138.205	0.0144581	1	2
77	GO:0002184	cytoplasmic translational termination	0.0144061	138.205	0.0144581	1	2
78	GO:0009744	response to sucrose	0.0144061	138.205	0.0144581	1	2
79	GO:0010999	regulation of eIF2 alpha phosphorylation by heme	0.0144061	138.205	0.0144581	1	2
80	GO:0015819	lysine transport	0.0144061	138.205	0.0144581	1	2
81	GO:0021836	chemorepulsion involved in postnatal olfactory bulb interneuron migration	0.0144061	138.205	0.0144581	1	2
82	GO:0035544	negative regulation of SNARE complex assembly	0.0144061	138.205	0.0144581	1	2
83	GO:0035574	histone H4-K20 demethylation	0.0144061	138.205	0.0144581	1	2
84	GO:0035854	eosinophil fate commitment	0.0144061	138.205	0.0144581	1	2
85	GO:0050925	negative regulation of negative chemotaxis	0.0144061	138.205	0.0144581	1	2
86	GO:0060309	elastin catabolic process	0.0144061	138.205	0.0144581	1	2
87	GO:0070194	synaptonemal complex disassembly	0.0144061	138.205	0.0144581	1	2
88	GO:0080144	amino acid homeostasis	0.0144061	138.205	0.0144581	1	2
89	GO:0097017	renal protein absorption	0.0144061	138.205	0.0144581	1	2
90	GO:0097498	endothelial tube lumen extension	0.0144061	138.205	0.0144581	1	2
91	GO:1903923	positive regulation of protein processing in phagocytic vesicle	0.0144061	138.205	0.0144581	1	2
92	GO:1904008	response to monosodium glutamate	0.0144061	138.205	0.0144581	1	2
93	GO:1905259	negative regulation of nitrosative stress-induced intrinsic apoptotic signaling pathway	0.0144061	138.205	0.0144581	1	2
94	GO:2000124	regulation of endocannabinoid signaling pathway	0.0144061	138.205	0.0144581	1	2
95	GO:0051090	regulation of DNA binding transcription factor activity	0.015538	2.81994	2.58799	7	358
96	GO:0051494	negative regulation of cytoskeleton organization	0.0159501	4.34352	0.961461	4	133
97	GO:0032435	negative regulation of proteasomal ubiquitin-dependent protein catabolic process	0.0161912	11.1154	0.195184	2	27
98	GO:0046578	regulation of Ras protein signal transduction	0.0171097	3.49568	1.48918	5	206
99	GO:0097192	extrinsic apoptotic signaling pathway in absence of ligand	0.0183593	5.65646	0.556635	3	77
100	GO:0043547	positive regulation of GTPase activity	0.0184316	3.42683	1.5181	5	210
101	GO:0048015	phosphatidylinositol-mediated signaling	0.0184491	4.14931	1.00483	4	139
102	GO:0043123	positive regulation of I-kappaB kinase/NF-kappaB signaling	0.019333	4.08835	1.01929	4	141
103	GO:1903706	regulation of hemopoiesis	0.0195043	2.68752	2.71088	7	375
104	GO:0002446	neutrophil mediated immunity	0.0197851	9.92304	0.216871	2	30
105	GO:0002828	regulation of type 2 immune response	0.0197851	9.92304	0.216871	2	30
106	GO:0036230	granulocyte activation	0.0197851	9.92304	0.216871	2	30
107	GO:0042832	defense response to protozoan	0.0197851	9.92304	0.216871	2	30
108	GO:0002274	myeloid leukocyte activation	0.0199498	4.04787	1.02914	4	144
109	GO:0030155	regulation of cell adhesion	0.0199634	2.22375	4.69887	10	650
110	GO:0032943	mononuclear cell proliferation	0.0202464	2.93502	2.12533	6	294
111	GO:0002252	immune effector process	0.0209277	2.11691	5.43623	11	752
112	GO:0048525	negative regulation of viral process	0.0209732	5.36538	0.585551	3	81
113	GO:0000278	mitotic cell cycle	0.0211091	2.11396	5.44346	11	753
114	GO:0007167	enzyme linked receptor protein signaling pathway	0.0212477	2.03895	6.16636	12	853
115	GO:0007091	metaphase/anaphase transition of mitotic cell cycle	0.0213032	69.8571	0.0214553	1	3
116	GO:0006543	glutamine catabolic process	0.0215317	69.0994	0.0216871	1	3
117	GO:0006663	platelet activating factor biosynthetic process	0.0215317	69.0994	0.0216871	1	3
118	GO:0010725	regulation of primitive erythrocyte differentiation	0.0215317	69.0994	0.0216871	1	3
119	GO:0021823	cerebral cortex tangential migration using cell-cell interactions	0.0215317	69.0994	0.0216871	1	3
120	GO:0031662	positive regulation of cyclin-dependent protein serine/threonine kinase activity involved in G2/M transition of mitotic cell cycle	0.0215317	69.0994	0.0216871	1	3
121	GO:0034395	regulation of transcription from RNA polymerase II promoter in response to iron	0.0215317	69.0994	0.0216871	1	3
122	GO:0034421	post-translational protein acetylation	0.0215317	69.0994	0.0216871	1	3
123	GO:0035723	interleukin-15-mediated signaling pathway	0.0215317	69.0994	0.0216871	1	3
124	GO:0036151	phosphatidylcholine acyl-chain remodeling	0.0215317	69.0994	0.0216871	1	3
125	GO:0045626	negative regulation of T-helper 1 cell differentiation	0.0215317	69.0994	0.0216871	1	3
126	GO:0046368	GDP-L-fucose metabolic process	0.0215317	69.0994	0.0216871	1	3
127	GO:0061092	positive regulation of phospholipid translocation	0.0215317	69.0994	0.0216871	1	3
128	GO:0061624	fructose catabolic process to hydroxyacetone phosphate and glyceraldehyde-3-phosphate	0.0215317	69.0994	0.0216871	1	3
129	GO:0061625	glycolytic process through fructose-1-phosphate	0.0215317	69.0994	0.0216871	1	3
130	GO:0070433	negative regulation of nucleotide-binding oligomerization domain containing 2 signaling pathway	0.0215317	69.0994	0.0216871	1	3
131	GO:0071733	transcriptional activation by promoter-enhancer looping	0.0215317	69.0994	0.0216871	1	3
132	GO:0090579	dsDNA loop formation	0.0215317	69.0994	0.0216871	1	3
133	GO:1902174	positive regulation of keratinocyte apoptotic process	0.0215317	69.0994	0.0216871	1	3
134	GO:1903348	positive regulation of bicellular tight junction assembly	0.0215317	69.0994	0.0216871	1	3
135	GO:2000825	positive regulation of androgen receptor activity	0.0215317	69.0994	0.0216871	1	3
136	GO:2001274	negative regulation of glucose import in response to insulin stimulus	0.0215317	69.0994	0.0216871	1	3
137	GO:0044257	cellular protein catabolic process	0.02169	2.19262	4.76341	10	663
138	GO:0006950	response to stress	0.0218062	1.70648	13.1868	21	1944
139	GO:0060236	regulation of mitotic spindle organization	0.0223489	9.26065	0.231329	2	32
140	GO:0060292	long term synaptic depression	0.0223489	9.26065	0.231329	2	32
141	GO:1903037	regulation of leukocyte cell-cell adhesion	0.0224181	2.86443	2.17594	6	301
142	GO:0033043	regulation of organelle organization	0.022533	1.86629	8.45796	15	1170
143	GO:1903320	regulation of protein modification by small protein conjugation or removal	0.0227963	3.23551	1.60484	5	222
144	GO:0043161	proteasome-mediated ubiquitin-dependent protein catabolic process	0.0228896	2.85047	2.18662	6	306
145	GO:0002682	regulation of immune system process	0.0234937	2.0096	6.26201	12	891
146	GO:0051234	establishment of localization	0.0240322	1.46236	32.2704	43	4464
147	GO:0060255	regulation of macromolecule metabolic process	0.0256445	1.42474	39.7163	51	5494
148	GO:0045185	maintenance of protein location	0.0260134	4.92193	0.636154	3	88
149	GO:0001782	B cell homeostasis	0.0278599	8.16964	0.260245	2	36
150	GO:0031572	G2 DNA damage checkpoint	0.0278599	8.16964	0.260245	2	36
151	GO:0080090	regulation of primary metabolic process	0.0280093	1.41805	38.9934	50	5394
152	GO:0048869	cellular developmental process	0.0283693	1.45687	29.9137	40	4138
153	GO:0000320	re-entry into mitotic cell cycle	0.028606	46.0641	0.0289161	1	4
154	GO:0006537	glutamate biosynthetic process	0.028606	46.0641	0.0289161	1	4
155	GO:0015842	aminergic neurotransmitter loading into synaptic vesicle	0.028606	46.0641	0.0289161	1	4
156	GO:0030886	negative regulation of myeloid dendritic cell activation	0.028606	46.0641	0.0289161	1	4
157	GO:0032849	positive regulation of cellular pH reduction	0.028606	46.0641	0.0289161	1	4
158	GO:0038171	cannabinoid signaling pathway	0.028606	46.0641	0.0289161	1	4
159	GO:0043315	positive regulation of neutrophil degranulation	0.028606	46.0641	0.0289161	1	4
160	GO:0043553	negative regulation of phosphatidylinositol 3-kinase activity	0.028606	46.0641	0.0289161	1	4
161	GO:0044027	hypermethylation of CpG island	0.028606	46.0641	0.0289161	1	4
162	GO:0045347	negative regulation of MHC class II biosynthetic process	0.028606	46.0641	0.0289161	1	4
163	GO:0046984	regulation of hemoglobin biosynthetic process	0.028606	46.0641	0.0289161	1	4
164	GO:0061113	pancreas morphogenesis	0.028606	46.0641	0.0289161	1	4
165	GO:0070100	negative regulation of chemokine-mediated signaling pathway	0.028606	46.0641	0.0289161	1	4
166	GO:0071034	CUT catabolic process	0.028606	46.0641	0.0289161	1	4
167	GO:0090074	negative regulation of protein homodimerization activity	0.028606	46.0641	0.0289161	1	4
168	GO:1901842	negative regulation of high voltage-gated calcium channel activity	0.028606	46.0641	0.0289161	1	4
169	GO:1903903	regulation of establishment of T cell polarity	0.028606	46.0641	0.0289161	1	4
170	GO:0043069	negative regulation of programmed cell death	0.0289469	1.94262	6.45552	12	893
171	GO:0008037	cell recognition	0.0295862	3.01107	1.72051	5	238
172	GO:0000819	sister chromatid segregation	0.0296188	3.56421	1.16387	4	161
173	GO:0002262	myeloid cell homeostasis	0.0296188	3.56421	1.16387	4	161
174	GO:0051128	regulation of cellular component organization	0.0298203	1.93837	6.49529	12	935
175	GO:0070507	regulation of microtubule cytoskeleton organization	0.030795	3.51905	1.17833	4	163
176	GO:1903747	regulation of establishment of protein localization to mitochondrion	0.0308045	4.59612	0.679529	3	94
177	GO:0002042	cell migration involved in sprouting angiogenesis	0.0323123	7.50619	0.281932	2	39
178	GO:0032873	negative regulation of stress-activated MAPK cascade	0.0323123	7.50619	0.281932	2	39
179	GO:0045071	negative regulation of viral genome replication	0.0323123	7.50619	0.281932	2	39
180	GO:0050850	positive regulation of calcium-mediated signaling	0.0323123	7.50619	0.281932	2	39
181	GO:0009725	response to hormone	0.0326104	2.13173	4.38802	9	607
182	GO:0014074	response to purine-containing compound	0.0342384	4.40178	0.708445	3	98
183	GO:0006954	inflammatory response	0.0343933	2.10995	4.43139	9	613
184	GO:0010826	negative regulation of centrosome duplication	0.0354139	34.7629	0.0359232	1	5
185	GO:0007256	activation of JNKK activity	0.0356295	34.5465	0.0361451	1	5
186	GO:0010961	cellular magnesium ion homeostasis	0.0356295	34.5465	0.0361451	1	5
187	GO:0010994	free ubiquitin chain polymerization	0.0356295	34.5465	0.0361451	1	5
188	GO:0014891	striated muscle atrophy	0.0356295	34.5465	0.0361451	1	5
189	GO:0015727	lactate transport	0.0356295	34.5465	0.0361451	1	5
190	GO:0015809	arginine transport	0.0356295	34.5465	0.0361451	1	5
191	GO:0016199	axon midline choice point recognition	0.0356295	34.5465	0.0361451	1	5
192	GO:0033578	protein glycosylation in Golgi	0.0356295	34.5465	0.0361451	1	5
193	GO:0035694	mitochondrial protein catabolic process	0.0356295	34.5465	0.0361451	1	5
194	GO:0035879	plasma membrane lactate transport	0.0356295	34.5465	0.0361451	1	5
195	GO:0043654	recognition of apoptotic cell	0.0356295	34.5465	0.0361451	1	5
196	GO:0046501	protoporphyrinogen IX metabolic process	0.0356295	34.5465	0.0361451	1	5
197	GO:0046600	negative regulation of centriole replication	0.0356295	34.5465	0.0361451	1	5
198	GO:0051081	nuclear envelope disassembly	0.0356295	34.5465	0.0361451	1	5
199	GO:0070424	regulation of nucleotide-binding oligomerization domain containing signaling pathway	0.0356295	34.5465	0.0361451	1	5
200	GO:0070672	response to interleukin-15	0.0356295	34.5465	0.0361451	1	5
201	GO:1900748	positive regulation of vascular endothelial growth factor signaling pathway	0.0356295	34.5465	0.0361451	1	5
202	GO:1902075	cellular response to salt	0.0356295	34.5465	0.0361451	1	5
203	GO:1901698	response to nitrogen compound	0.0356784	1.87808	6.66516	12	922
204	GO:0046649	lymphocyte activation	0.0363908	2.842	1.82104	5	261
205	GO:0061024	membrane organization	0.0366349	1.9978	5.2049	10	720
206	GO:0080134	regulation of response to stress	0.0367743	1.77842	8.23386	14	1139
207	GO:0032446	protein modification by small protein conjugation	0.0371926	2.07808	4.49645	9	622
208	GO:0042982	amyloid precursor protein metabolic process	0.0386487	6.77262	0.310848	2	43
209	GO:0010975	regulation of neuron projection development	0.03911	2.16401	3.83138	8	530
210	GO:0051347	positive regulation of transferase activity	0.0394742	2.15976	3.83861	8	531
211	GO:0002521	leukocyte differentiation	0.0402092	2.15133	3.85307	8	533
212	GO:0000086	G2/M transition of mitotic cell cycle	0.0407041	4.09836	0.759048	3	105
213	GO:0050790	regulation of catalytic activity	0.0415226	1.61058	12.4122	19	1717
214	GO:1901987	regulation of cell cycle phase transition	0.0419559	2.72681	1.894	5	262
215	GO:0000281	mitotic cytokinesis	0.0419797	6.45701	0.325306	2	45
216	GO:0030071	regulation of mitotic metaphase/anaphase transition	0.0419797	6.45701	0.325306	2	45
217	GO:0030521	androgen receptor signaling pathway	0.0419797	6.45701	0.325306	2	45
218	GO:0031133	regulation of axon diameter	0.0426026	27.6359	0.0433742	1	6
219	GO:0032792	negative regulation of CREB transcription factor activity	0.0426026	27.6359	0.0433742	1	6
220	GO:0033600	negative regulation of mammary gland epithelial cell proliferation	0.0426026	27.6359	0.0433742	1	6
221	GO:0038044	transforming growth factor-beta secretion	0.0426026	27.6359	0.0433742	1	6
222	GO:0040038	polar body extrusion after meiotic divisions	0.0426026	27.6359	0.0433742	1	6
223	GO:0042420	dopamine catabolic process	0.0426026	27.6359	0.0433742	1	6
224	GO:0071500	cellular response to nitrosative stress	0.0426026	27.6359	0.0433742	1	6
225	GO:0071557	histone H3-K27 demethylation	0.0426026	27.6359	0.0433742	1	6
226	GO:0071638	negative regulation of monocyte chemotactic protein-1 production	0.0426026	27.6359	0.0433742	1	6
227	GO:0072602	interleukin-4 secretion	0.0426026	27.6359	0.0433742	1	6
228	GO:0090241	negative regulation of histone H4 acetylation	0.0426026	27.6359	0.0433742	1	6
229	GO:0090527	actin filament reorganization	0.0426026	27.6359	0.0433742	1	6
230	GO:1902262	apoptotic process involved in blood vessel morphogenesis	0.0426026	27.6359	0.0433742	1	6
231	GO:2000675	negative regulation of type B pancreatic cell apoptotic process	0.0426026	27.6359	0.0433742	1	6
232	GO:0045055	regulated exocytosis	0.0433356	3.14063	1.31568	4	182
233	GO:0001776	leukocyte homeostasis	0.0436507	3.98071	0.780735	3	108
234	GO:0071704	organic substance metabolic process	0.0436709	1.33191	70.8589	82	9802
235	GO:0043300	regulation of leukocyte degranulation	0.0436842	6.30997	0.332535	2	46
236	GO:0019538	protein metabolic process	0.0436974	1.38422	35.4472	45	4987
237	GO:0003158	endothelium development	0.044656	3.94297	0.787964	3	109
238	GO:0031570	DNA integrity checkpoint	0.044656	3.94297	0.787964	3	109
239	GO:0019932	second-messenger-mediated signaling	0.0448727	2.67414	1.93015	5	267
240	GO:0044092	negative regulation of molecular function	0.0452086	1.80545	6.91818	12	957
241	GO:0008285	negative regulation of cell proliferation	0.0457793	1.99427	4.67718	9	647
242	GO:0045859	regulation of protein kinase activity	0.0457793	1.99427	4.67718	9	647
243	GO:0009611	response to wounding	0.0459212	2.2195	3.26029	7	451
244	GO:0022603	regulation of anatomical structure morphogenesis	0.0461005	1.79948	6.93987	12	960
245	GO:0007098	centrosome cycle	0.046701	3.86959	0.802422	3	111
246	GO:0043280	positive regulation of cysteine-type endopeptidase activity involved in apoptotic process	0.046701	3.86959	0.802422	3	111
247	GO:0030219	megakaryocyte differentiation	0.047169	6.03506	0.346993	2	48
248	GO:0043297	apical junction assembly	0.047169	6.03506	0.346993	2	48
249	GO:2000677	regulation of transcription regulatory region DNA binding	0.047169	6.03506	0.346993	2	48
250	GO:0006639	acylglycerol metabolic process	0.0477407	3.83391	0.809651	3	112
251	GO:0045595	regulation of cell differentiation	0.0486763	1.57725	12.6508	19	1750
252	GO:0051129	negative regulation of cellular component organization	0.0487861	1.96882	4.73501	9	655
253	GO:0015684	ferrous iron transport	0.0495256	23.0288	0.0506032	1	7
254	GO:0019367	fatty acid elongation, saturated fatty acid	0.0495256	23.0288	0.0506032	1	7
255	GO:0019614	catechol-containing compound catabolic process	0.0495256	23.0288	0.0506032	1	7
256	GO:0034625	fatty acid elongation, monounsaturated fatty acid	0.0495256	23.0288	0.0506032	1	7
257	GO:0034626	fatty acid elongation, polyunsaturated fatty acid	0.0495256	23.0288	0.0506032	1	7
258	GO:0042769	DNA damage response, detection of DNA damage	0.0495256	23.0288	0.0506032	1	7
259	GO:0045630	positive regulation of T-helper 2 cell differentiation	0.0495256	23.0288	0.0506032	1	7
260	GO:0046069	cGMP catabolic process	0.0495256	23.0288	0.0506032	1	7
261	GO:0060011	Sertoli cell proliferation	0.0495256	23.0288	0.0506032	1	7
262	GO:0060763	mammary duct terminal end bud growth	0.0495256	23.0288	0.0506032	1	7
263	GO:1903026	negative regulation of RNA polymerase II regulatory region sequence-specific DNA binding	0.0495256	23.0288	0.0506032	1	7
264	GO:1903689	regulation of wound healing, spreading of epidermal cells	0.0495256	23.0288	0.0506032	1	7
265	GO:2000973	regulation of pro-B cell differentiation	0.0495256	23.0288	0.0506032	1	7
266	GO:0046903	secretion	0.0497255	1.73398	7.80735	13	1080
267	GO:0031325	positive regulation of cellular metabolic process	0.0497693	1.4498	21.275	29	2943
