# Supplementary material for: Perivascular niche cells sense thrombocytopenia and activate hematopoietic stem cells in an IL-1 dependent manner
Source: Nat Commun. 2023 Sep 28;14:6062. doi: 10.1038/s41467-023-41691-y (PMC10539537; doi:10.1038/s41467-023-41691-y)
Supplement: Supplementary file 13 — Source Data File [file 41467_2023_41691_MOESM13_ESM.xlsx]

## Sheet: Figure 1
Figure 1a			Blood cell parameters
		Mouse	PLT x 10^9	WBC x10^7	RBC x 10^10
	Day0	1	0.91	0.8	1.12
	(IgG)	2	1.05	1	0.93
		3	0.98	0.75	0.965
		4	0.945	0.95	0.95
		5	1.25	0.9	0.995
		6	1.04	1.25	1.05
		7	1.29	0.85	1.05
		8	1.21	1.2	1.12
		9	0.95	1	1.11
		10	0.955	1.1	1.07
	Day1	1	0	1.15	0.835
	(GPIba)	2	0.005	1.3	0.97
		3	0	0.95	0.91
		4	0	0.95	1.02
		5	0	0.75	0.9
		6	0	0.7	0.94
		7	0.015	0.95	0.965
		8	0.02	1.15	0.98
		9	0	0.8	1
		10	0	0.95	0.96
		11	0	1.3	1.12
		12	0	1.2	1.11
		13	0.005	1.05	1.07
	Day2	1	0	1.2	1.08
	(GPIba)	2	0	0.95	1.01
		3	0	1.2	0.98
		4	0	0.9	0.88
		5	0	1.1	0.84
		6	0	1.2	1.02
		7	0	1.2	0.785
		8	0	0.95	1.06
		9	0	1.45	0.915
		10	0	1.35	1.05
	Day3	1	0.07	1	0.905
	(GPIba)	2	0.11	0.85	0.825
		3	0.07	0.8	0.56
		4	0.25	1.05	0.565
		5	0.18	0.9	0.71
		6	0.1	0.6	1.02
		7	0.1	0.7	0.97
		8	0.1	0.9	0.76
		9	0.1	1.1	0.995
	Day5	1	0.595	1.05	0.91
	(GPIba)	2	0.49	0.95	0.965
		3	0.22	0.75	0.95
		4	0.165	0.95	0.95
		5	0.275	0.95	1.02
		6	0.195	0.8	1.04
		7	0.225	0.8	0.96
		8	0.18	0.65	1.06
	Day10	1	1.22	0.7	1.09
	(GPIba)	2	1.32	0.9	1.01
		3	1.02	0.9	0.985
		4	1.29	0.65	1.02
		5	1.71	0.85	1.05
		6	1.99	0.8	1.15
		7	2.01	0.85	1.14
Figure 1b
	Average Frequencies for FACS plots (Frequency of Singlets)								Frequencies (of total HSC)		Averages for FACS plots
	Condition	Mouse	LSK	Flt3-	HSC 48-150+		Condition	Mouse	HSC Vwf+	HSC Vwf-	HSC Vwf+	HSC Vwf-
	Day0-IgG	1	0.096	0.028	0.00901		Day0-IgG	1	22.7951	77.2049	25.629	74.371
		2	0.12	0.03	0.011			2	37.0995	62.9005
		3	0.1	0.037	0.016			3	18.5507	81.4493
		4	0.071	0.022	0.00737			4	26.104	73.896
		5	0.075	0.027	0.00592			5	27.5827	72.4173
		6	0.063	0.014	0.00345			6	27.525	72.475
		7	0.14	0.037	0.01			7	23.2192	76.7808
		8	0.094	0.024	0.00996			8	22.1557	77.8443
		Average	0.094875	0.027375	0.00908875		Day1-GPIba	1	55.8642	44.1358	55.2162	44.7838
	Day1-GPIba	1	0.069	0.019	0.00649			2	44.4828	55.5172
		2	0.083	0.02	0.0029			3	47.9389	52.0611
		3	0.16	0.044	0.00655			4	66.6667	33.3333
		4	0.11	0.028	0.00579			5	60.7488	39.2512
		5	0.13	0.035	0.00828			6	51.2998	48.7002
		6	0.1	0.024	0.00577			7	57.7338	42.2662
		7	0.085	0.02	0.00556			8	56.9948	43.0052
		8	0.13	0.029	0.00579		Day2-GPIba	1	72.7032	27.2968	64.5899	35.4101
		Average	0.108375	0.027375	0.00589125			2	64.1368	35.8632
								3	64.2183	35.7817
								4	60.7717	39.2283
								5	52.7697	47.2303
								6	63.8749	36.1251
								7	73.6544	26.3456
							Day3-GPIba	1	59.7015	40.2985	58.0733	41.9267
								2	55.8987	44.1013
								3	57.2023	42.7977
								4	65.6794	34.3206
								5	51.8847	48.1153
							Day5-GPIba	1	51.8104	48.1896	46.8379	53.1621
								2	40.3115	59.6885
								3	39.2857	60.7143
								4	48.2759	51.7241
								5	52.381	47.619
								6	48.9629	51.0371
							Day10-GPIba	1	29.9883	70.0117	36.5104	63.4896
								2	31.4286	68.5714
								3	36.8625	63.1375
								4	52.381	47.619
								5	31.8915	68.1085
Figure 1c-d
				% of VWF POS HSCs			% of VWF NEG HSCs			Average values used for FACS plots in Fig.1c
		Mouse	G0	G1	SG2M	G0	G1	SG2M
	Day0-IgG	1	70.8	15.3	13.9	87.4	11.6	0.97
		2	91.7	8.33	0	93.5	6.45	0
		3	52.4	40.5	7.14	50	50	0		2-way ANOVA with Tukey's multiple comparisons test - Adjusted P Values
		4	69.5	20.8	9.09	79.7	20.3	0
		5	60.4	31.9	7.74	66.6	29	4.44					% of VWF POS HSCs			% of VWF NEG HSCs
		Average	68.96	23.366	7.574	75.44	23.47	1.082				G0	G1	S-G2-M	G0	G1	S-G2-M
	Day1-GPIba	1	12.6	33.9	53.6	34.7	46.9	18.4		Day0 (PBS) vs. Day1		<0.0001	0.8143	<0.0001	<0.0001	<0.0001	0.907
		2	5.68	20.5	72.7	33.3	66.7	0		Day0 (PBS) vs. Day2		<0.0001	<0.0001	0.9947	<0.0001	<0.0001	0.9996
		3	2.42	38.7	58.9	12.5	87.5	0		Day0 (PBS) vs. Day3		<0.0001	<0.0001	0.9367	<0.0001	<0.0001	>0.9999
		4	12.6	25.1	59.6	26.9	61.5	11.5		Day0 (PBS) vs. Day5		0.9998	0.9999	0.9921	0.6834	0.6679	>0.9999
		5	6.8	32.7	60.5	21.4	67.9	10.7		Day0 (PBS) vs. Day10		0.0398	0.1864	0.9846	0.781	0.7433	>0.9999
		Average	8.02	30.18	61.06	25.76	66.1	8.12		Day1 vs. Day2		0.9497	<0.0001	<0.0001	0.3578	0.1178	0.9917
	Day2-GPIba	1	11.4	76.7	11.4	9.52	85.7	4.76		Day1 vs. Day3		0.0558	<0.0001	<0.0001	>0.9999	0.8569	0.9217
		2	15.8	74.7	9.42	2.86	91.4	5.71		Day1 vs. Day5		<0.0001	0.9177	<0.0001	<0.0001	0.0002	0.8979
		3	13.6	73.9	12	17.6	82.4	0		Day1 vs. Day10		<0.0001	0.0097	<0.0001	<0.0001	<0.0001	0.9452
		Average	13.6	75.1	10.94	9.99333	86.5	3.49		Day2 vs. Day3		0.5844	0.4112	0.9998	0.449	0.6144	0.9998
	Day3-GPIba	1	34.3	50	15.7	47.3	51.4	1.35		Day2 vs. Day5		<0.0001	<0.0001	0.905	<0.0001	<0.0001	0.9995
		2	8.81	75.3	15.9	20.2	79.8	0		Day2 vs. Day10		<0.0001	<0.0001	0.881	<0.0001	<0.0001	>0.9999
		3	18.5	70.8	10.5	12.5	85.7	1.83		Day3 vs. Day5		<0.0001	<0.0001	0.6585	<0.0001	<0.0001	>0.9999
		4	28.7	59.4	11.5	22.5	74.9	2.2		Day3 vs. Day10		<0.0001	<0.0001	0.6347	<0.0001	<0.0001	>0.9999
		5	29.2	59.8	9.83	20.2	78.2	1.55		Day5 vs. Day10		0.0771	0.1142	>0.9999	0.0911	0.0736	>0.9999
		Average	23.902	63.06	12.686	24.54	74	1.386
	Day5-GPIba	1	78.6	17.4	3.6	73.2	26.4	0.36
		2	54.7	35.8	8.94	55	45	0
		3	68.3	28	3.67	63.9	33.6	2.57
		4	78.9	17.3	3.18	67.7	31.8	0.46
		5	72	25.1	2.6	67	31.8	1.15
		Average	70.5	24.72	4.398	65.36	33.72	0.908
	Day10-GPIba	1	66.2	29.3	4.45	60.8	38.2	1
		2	92.8	3.61	3.61	94.6	3.24	2.16
		3	95.1	0.99	3.45	92.8	6.15	1.03
		4	92.2	4.65	3.2	91.5	6.41	2.14
		Average	86.575	9.6375	3.6775	84.925	13.5	1.5825
Figure 1e
			Frequencies	(of Live)	BM	Absolute numbers
	Condition	Mouse	HSC Vwf+	HSC Vwf-	Cellularity	HSC Vwf+	HSC Vwf-
	Day0	1	0.00168	0.00569	198000000	3326.4	11266.2
		2	0.0022	0.00373	200000000	4400	7460				2way ANOVA with Tukey's multiple comparisons test					2way ANOVA with Sidak's multiple comparisons test
		3	0.00064	0.00281	193200000	1236.48	5428.92					Adjusted P Values					Adjusted P Values
		4	0.00266	0.00753	224400000	5969.04	16897.3						Vwf+ HSC	Vwf- HSC			Vwf+ HSC - Vwf- HSC
		5	0.00275	0.00722	174000000	4785	12562.8				Day0 vs. Day1		0.9675	0.0012		Day0	0.0003
		6	0.00248	0.00653	158200000	3923.36	10330.5				Day0 vs. Day2		<0.0001	0.5695		Day1	0.9926
		7	0.00251	0.0083	141000000	3539.1	11703				Day0 vs. Day3		<0.0001	>0.9999		Day2	0.0022
		8	0.0037	0.013	169400000	6267.8	22022				Day0 vs. Day5		<0.0001	0.1727		Day3	0.3555
	Day1-GPIba	1	0.00362	0.00286	165000000	5973	4719				Day0 vs. Day10		0.023	0.0601		Day5	0.8737
		2	0.00129	0.00161	217200000	2801.88	3496.92				Day1 vs. Day2		<0.0001	0.1744		Day10	0.015
		3	0.00314	0.00341	216000000	6782.4	7365.6				Day1 vs. Day3		<0.0001	0.0089
		4	0.00386	0.00193	126000000	4863.6	2431.8				Day1 vs. Day5		0.0003	<0.0001
		5	0.00503	0.00325	174000000	8752.2	5655				Day1 vs. Day10		0.1307	<0.0001		(comparison of Vwf+ vs. Vwf- HSCs per time point)
		6	0.00296	0.00281	158400000	4688.64	4451.04				Day2 vs. Day3		>0.9999	0.7593
		7	0.00321	0.00235	161000000	5168.1	3783.5				Day2 vs. Day5		0.9573	0.0034
		8	0.0033	0.00249	184000000	6072	4581.6				Day2 vs. Day10		0.1183	0.001
	Day2-GPIba	1	0.011	0.00413	185900000	20449	7677.67				Day3 vs. Day5		0.9829	0.231
		2	0.012	0.00671	176400000	21168	11836.4				Day3 vs. Day10		0.2108	0.092
		3	0.00953	0.00531	155000000	14771.5	8230.5				Day5 vs. Day10		0.5297	0.9934
		4	0.00945	0.0061	196900000	18607	12010.9
		5	0.00905	0.0081	157000000	14208.5	12717
		6	0.00633	0.00358	151200000	9570.96	5412.96
		7	0.013	0.00465	124800000	16224	5803.2
	Day3-GPIba	1	0.014	0.00945	157200000	22008	14855.4
		2	0.00905	0.00714	156200000	14136.1	11152.7
		3	0.011	0.00823	161700000	17787	13307.9
		4	0.00754	0.00394	158400000	11943.4	6240.96
		5	0.00936	0.00868	163800000	15331.7	14217.8
	Day5-GPIba	1	0.00787	0.00732	114400000	9003.28	8374.08
		2	0.00647	0.00958	165000000	10675.5	15807
		3	0.011	0.017	140000000	15400	23800
		4	0.014	0.015	145000000	20300	21750
		5	0.011	0.01	160000000	17600	16000
		6	0.00897	0.00935	170000000	15249	15895
	Day10-GPIba	1	0.00514	0.012	184000000	9457.6	22080
		2	0.0055	0.012	171000000	9405	20520
		3	0.00571	0.00978	155000000	8850.5	15159
		4	0.011	0.01	179000000	19690	17900
		5	0.00435	0.00929	164000000	7134	15235.6
Figure 1f
	Population	Treatment	Wells - Day of MK emergence in each well
	HSC VWF-	IgG	5	6	6	6	6	6	6	6	6	6	7	7	7	7	8	8	8	8	8	8	8	4	4	5	5	6	6	6	6	6	6	6	6	6	6	6	6	7	7	7	7	7	7	8	8	8	8
	HSC VWF+	IgG	3	3	4	4	4	4	5	6	6	6	6	7	7	7	8	8	8	8	8	8	8	8	8	8	4	4	4	4	5	5	5	6	6	6	6	6	6	6	7	7	7	7	7	7	7	7	8
	HSC VWF-	GPIba	5	5	5	5	5	6	6	6	6	6	6	6	6	6	6	6	7	7	7	8	8	8	8	8	5	5	5	5	5	5	6	6	6	6	6	6	7	7	7	7	7	8	8	8	8	8	8
	HSC VWF+	GPIba	2	2	2	3	3	3	3	4	4	4	4	4	4	4	4	4	4	4	4	4	5	5	5	5	6	6	6	6	6	6	7	7	7	7	8	8	8	8	3	3	3	3	3	3	4	4	4
	Kruskal-Wallis test with
	Dunn's multiple comparisons test			Adjusted P Value
	Vwf-NEG IgG vs. Vwf-POS IgG			0.3866
	Vwf-NEG IgG vs. Vwf-NEG-CD42b			>0.9999
	Vwf-NEG IgG vs. Vwf-POS-CD42b			<0.0001
	Vwf-POS IgG vs. Vwf-NEG-CD42b			0.4289
	Vwf-POS IgG vs. Vwf-POS-CD42b			<0.0001
	Vwf-NEG-CD42b vs. Vwf-POS-CD42b			<0.0001
Figure 1g
	VWF POS		Frequency of wells
			IgG	GPIba
		MK Only	20.0549	29.7118		Fisher's Exact Test, two sided
		MK Mix	54.9451	52.9933		P value	0.0354
		GM Only	25	17.2949
		Total	100	100
	VWF NEG		Frequency of wells
			IgG	GPIba
		MK Only	7.97101	5.44218		Fisher's Exact Test, two sided
		MK Mix	42.029	46.2585		P value	ns
		GM Only	50	48.2993
		Total	100	100
Figure 1h
	MFI Biotin (normalized for "No Biotin" control)
	Treatment	Mouse	Vwf_POS		t-Test, two tailed
	IgG	1	37.4896		Vwf_POS IgG vs, GPIba		P value = 0.0019
		2	36.3646
		3	35.725
		4	31.6262
		5	27.9578
		6	21.6781
	GPIba	1	21.6875
		2	21.1927
		3	24.6625
		4	19.9737
		5	16.9429
		6	16.8139
Figure 1i
					% of Lineage reconstitution
	Biological	Platelets		Myeloid		B-cells		T-cells
	Replicate	Biotin High	Biotin Low	Biotin High	Biotin Low	Biotin High	Biotin Low	Biotin High	Biotin Low
	1	28.3	16.62	54.55	19.01	31.11	8.74	35.75	9.81
	2	44.99	44.05	66.62	34.06	30.23	13.08	17.02	11.13
	3	34.92	61.91	43.54	63.74	1.32	44.07	3.95	36.91
	4	24.17	71.18	15.86	79.7	8.09	43.97	6.48	43.93
Figure 1j
	Biological	% of donor HSC
	Replicate	Biotin High	Biotin Low
	1	12.88	10.23
	2	43.25	44.89
	3	48.61	71.84
	4	40.91	49.45
[truncated: 501 more columns]

## Sheet: Figure 2
Figure 2a
			% of Ter119-CD45- cells
	CBM		CBM-EC	CBM-PV
	Mouse	Treatment	CD31+	Lepr+
	1	IgG	15	23
	2	IgG	22	32
	3	IgG	19	31
		Average	18.6667	28.6667
	4	GPIba	26	39
	5	GPIba	18	44
	6	GPIba	16	51
		Average	20	44.6667
		two-sided TTEST	0.7345	0.0236
Figure 2b
				% of Ter119-CD45- cells
	BLC		BLC-EC	BLC-OBP	BLC-OB	BLC-PaS	BLC-PV
	Mouse	Treatment	CD31+	Osx-GFP+	ALCAM+	Pdgfra+Sca1+	Lepr+
	1	IgG	7.8	1	6.6	7.7	0.82
	2	IgG	6.5	1	5.9	7.8	1.2
	3	IgG	5.6	0.8	5.7	8.9	0.75
		Average	6.63333	0.933333	6.06667	8.13333	0.923333
	4	GPIba	8	1.1	7.7	7.2	0.41
	5	GPIba	8.7	1.4	8	8.9	0.61
	6	GPIba	6.8	1	6.8	8.6	0.97
		Average	7.83333	1.16667	7.5	8.23333	0.663333
		two-sided TTEST	0.229	0.1648	0.339	0.8851	0.2939
Figure 2e
	Number of Differentially expressed genes
	Population	de.count
	BLC_EC	61
	BLC_OB	39
	BLC_OBP	20
	BLC_PaS	52
	BLC_PV	67
	CBM_EC	266
	CBM_PV	249

## Sheet: Figure 3
Figure 3b
				FPKM values for each gene
			CBM-PV-IgG			CBM-PV-GPIba		t-Test
	Gene	Replicate 1	Replicate 2	Replicate 3	Replicate 1	Replicate 2	Replicate 3	(two-sided)
	Il1rn	313.457	250.648	376.314	613.569	681.488	391.551	0.0585148
	Socs3	18.5919	53.0514	45.8564	101.379	87.7387	88.2199	0.00951212
	Dusp1	23.3698	32.9204	57.0615	224.648	132.453	97.1657	0.0445049
	Fosb	5.48127	15.8064	23.5861	102.733	55.4226	68.8224	0.0155982
	Junb	22.2853	79.7768	82.1344	306.635	203.951	221.389	0.0080513
	Nfkbia	93.7044	150.888	153.918	500.128	391.132	336.332	0.00601518
Figure 3c
	Cytokine beads array - MFI (normalized for IgG control)
	Condition	Mouse	IL-1a	IL-1b
	IgG	1	0.735332	0.660194		1-way ANOVA with Dunnett’s multiple comparisons
		2	0.661017	0.864078
		3	1.60365	1.47573			Adjusted P Values
	Day1	1	1.52934	0.936893			IL-1a	IL-1b
		2	1.23207	0.548544		IgG vs. Day1	0.906	0.9982
		3	2.04954	2.37864		IgG vs. Day2	0.0173	0.132
		4	1.14993	1.17476		IgG vs. Day3	0.0422	0.1935
	Day2	1	3.47327	2.62621		IgG vs. Day5	0.953	0.0248
		2	0.997392	4.78155		IgG vs. Day10	0.9998	0.669
		3	4.05215	2.57282
		4	4.43937	2.20874
	Day3	1	2.68318	2.76699
		2	2.26858	3.01456
		3	4.23207	3.13107
	Day5	1	1.2086	6.94175
		2	1.61147	2.90777
		3	1.47849	2.33981
	Day10	1	1.20469	1.73786
		2	1.08735	2.14563
		3	0.997392	2.41262
Figure 3d
	Cell Cycle analysis			% of VWF POS HSCs			% of VWF NEG HSCs				2-way ANOVA with Tukey's multiple comparisons test - Adjusted P Values
	Treatment	Mouse	G0	G1	SG2M	G0	G1	SG2M						VWF-POS	VWF-NEG
	PBS	1	77.6	22.4	0	84.3	13.9	1.85				0 ug/Kg vs. 25 ug/Kg		0.0051	0.0781
	(0 ug/Kg)	2	80	12.7	5.45	85.6	11.7	2.7			G0	0 ug/Kg vs. 50 ug/Kg		<0.0001	0.0003
		3	75.6	22	2.44	70.8	27.9	1.3				25 ug/Kg vs. 50 ug/Kg		0.0268	0.0798
	IL-1	1	67.3	7.48	23.4	72.2	20.6	7.18				0 ug/Kg vs. 25 ug/Kg		0.9601	0.59
	25 ug/Kg	2	63.9	16.7	16.7	72.8	17.9	7.95			G1	0 ug/Kg vs. 50 ug/Kg		0.9442	0.0349
		3	54.7	29.3	13.3	56.3	32	11.2				25 ug/Kg vs. 50 ug/Kg		0.8142	0.2546
	IL-1	1	56.3	17.2	24.1	65.5	29.9	4.6				0 ug/Kg vs. 25 ug/Kg		0.007	0.4693
	50 ug/Kg	2	45.7	22.2	30.9	46.8	31.8	20.8			S-G2-M	0 ug/Kg vs. 50 ug/Kg		<0.0001	0.1365
		3	45.3	24.2	30.5	47.7	38.6	13.3				25 ug/Kg vs. 50 ug/Kg		0.0461	0.7518
		4	53.8	17.9	28.2	59.5	28.6	11.9
Figure 3e
	Cell Cycle analysis				% of VWF POS HSCs			% of VWF NEG HSCs			2-way ANOVA with Tukey's multiple comparisons test - Adjusted P Values
	Genotype	Treatment	Mouse	G0	G1	SG2M	G0	G1	SG2M						VWF-POS	VWF-NEG
	Wt	IgG	1	70.8	15.3	13.9	87.4	11.6	0.97			Wt IgG vs. IL-1R KO - IgG			0.9993	0.8296
			2	91.7	8.33	0	93.5	6.45	0		G0	Wt IgG vs. Wt - CD42b			<0.0001	<0.0001
			3	52.4	40.5	7.14	50	50	0			Wt IgG vs. IL-1R KO - CD42b			<0.0001	<0.0001
	IL1R KO	IgG	1	60.5	32.5	7.01	53.9	42.8	3.33			IL-1R KO - IgG vs. Wt - CD42b			<0.0001	<0.0001
			2	62.9	30.6	6.45	55.7	41.8	2.53			IL-1R KO - IgG vs. IL-1R KO - CD42b			<0.0001	<0.0001
			3	73.8	21.4	4.76	70.4	26.4	3.25			Wt - CD42b vs. IL-1R KO - CD42b			0.7746	0.9919
			4	84.6	9.46	5.78	82.9	16.3	0.82			Wt IgG vs. IL-1R KO - IgG			>0.9999	0.9092
			5	77.9	14	6.84	81.2	18.1	0.7		G1	Wt IgG vs. Wt - CD42b			0.3577	0.0025
			6	75.1	19.4	5.12	68.4	29.3	2.29			Wt IgG vs. IL-1R KO - CD42b			0.0052	0.0002
	WT	Day1-GPIba	1	12.4	32	55.7	17.7	58.1	24.2			IL-1R KO - IgG vs. Wt - CD42b			0.1724	0.0021
			2	10	43.3	46.7	5.88	64.7	29.4			IL-1R KO - IgG vs. IL-1R KO - CD42b			0.0003	<0.0001
			3	12.6	33.9	53.6	34.7	46.9	18.4			Wt - CD42b vs. IL-1R KO - CD42b			0.0965	0.7739
			4	5.68	20.5	72.7	33.3	66.7	0			Wt IgG vs. IL-1R KO - IgG			0.9988	0.9976
			5	2.42	38.7	58.9	12.5	87.5	0		S-G2-M	Wt IgG vs. Wt - CD42b			<0.0001	0.233
			6	12.6	25.1	59.6	26.9	61.5	11.5			Wt IgG vs. IL-1R KO - CD42b			<0.0001	0.508
			7	6.8	32.7	60.5	21.4	67.9	10.7			IL-1R KO - IgG vs. Wt - CD42b			<0.0001	0.1544
	IL1R KO	Day1-GPIba	1	6.35	50.8	42.9	27.8	50	22.2			IL-1R KO - IgG vs. IL-1R KO - CD42b			<0.0001	0.4509
			2	4	62	34	4	84	12			Wt - CD42b vs. IL-1R KO - CD42b			0.0014	0.9069
			3	8.77	56.1	35.1	7.69	53.8	38.5
			4	13.8	47.3	35.1	25	70.8	4.17
			5	9.38	49.1	39.8	11.8	70.6	17.6
			6	26.2	27.7	39.6	55.3	34	10.6
			7	28.3	17.9	41.2	35.3	41.2	23.5
Figure 3f
	Cell Cycle analysis				% of VWF POS HSCs			% of VWF NEG HSCs			2-way ANOVA with Tukey's multiple comparisons test - Adjusted P Values
	Genotype	Treatment	Mouse	G0	G1	SG2M	G0	G1	SG2M					VWF-POS	VWF-NEG
	IL1R KO	Day0-IgG	1	60.5	32.5	7.01	53.9	42.8	3.33			Day0 (IgG) vs. Day1		<0.0001	<0.0001
			2	62.9	30.6	6.45	55.7	41.8	2.53		G0	Day0 (IgG) vs. Day3		<0.0001	0.005
			3	73.8	21.4	4.76	70.4	26.4	3.25			Day0 (IgG) vs. Day5		0.9889	0.9818
			4	84.6	9.46	5.78	82.9	16.3	0.82			Day0 (IgG) vs. Day10		0.0595	0.2561
			5	77.9	14	6.84	81.2	18.1	0.7			Day1 vs. Day3		0.0083	0.8099
			6	75.1	19.4	5.12	68.4	29.3	2.29			Day1 vs. Day5		<0.0001	<0.0001
	IL1R KO	Day1-GPIba	1	6.35	50.8	42.9	27.8	50	22.2			Day1 vs. Day10		<0.0001	<0.0001
			2	4	62	34	4	84	12			Day3 vs. Day5		<0.0001	0.0052
			3	8.77	56.1	35.1	7.69	53.8	38.5			Day3 vs. Day10		<0.0001	<0.0001
			4	13.8	47.3	35.1	25	70.8	4.17			Day5 vs. Day10		0.2945	0.6897
			5	9.38	49.1	39.8	11.8	70.6	17.6			Day0 (IgG) vs. Day1		0.0002	0.003
			6	26.2	27.7	39.6	55.3	34	10.6		G1	Day0 (IgG) vs. Day3		<0.0001	0.0042
			7	28.3	17.9	41.2	35.3	41.2	23.5			Day0 (IgG) vs. Day5		>0.9999	0.9916
	IL1R KO	Day3-GPIba	1	23.5	66.8	8.58	14.3	83.4	2.25			Day0 (IgG) vs. Day10		0.1478	0.3096
			2	30.7	65.6	3.39	23.1	75.7	1.07			Day1 vs. Day3		0.1882	0.9499
			3	52.1	42	4.79	64.4	34.3	1.16			Day1 vs. Day5		0.0045	0.007
	IL1R KO	Day5-GPIba	1	81.1	17.7	1.14	74.7	24.5	0.83			Day1 vs. Day10		<0.0001	<0.0001
			2	71.6	24.2	1.97	75.7	22.8	0.25			Day3 vs. Day5		<0.0001	0.0059
			3	73.8	22.7	1.78	71.4	27.4	0			Day3 vs. Day10		<0.0001	<0.0001
	IL1R KO	Day10-GPIba	1	81.1	12.4	6.1	78.1	19.7	2.04			Day5 vs. Day10		0.2477	0.6953
			2	92.2	4.99	2.49	91.9	7.43	0.64			Day0 (IgG) vs. Day1		<0.0001	0.2054
			3	96.4	1.79	1.53	94.6	5.07	0.3		S-G2-M	Day0 (IgG) vs. Day3		>0.9999	>0.9999
												Day0 (IgG) vs. Day5		0.9578	0.9997
												Day0 (IgG) vs. Day10		0.9936	>0.9999
												Day1 vs. Day3		<0.0001	0.3706
												Day1 vs. Day5		<0.0001	0.306
												Day1 vs. Day10		<0.0001	0.3412
												Day3 vs. Day5		0.9825	>0.9999
												Day3 vs. Day10		0.9981	>0.9999
												Day5 vs. Day10		0.9993	>0.9999
Figure 3g
	Il1r1 FPKM
	HSC-VWF POS		HSC-VWF NEG
	IgG	GPIba	IgG	GPIba
	1.39861	1.22163	4.46917	0.749105
	1.39636	2.11422	2.85391	1.49074
	0.436965	1.03782	1.20574	2.664
	TTEST	0.455938		0.3316
Figure 3h
	Condition	Mouse	SLAM HSC	MPP 48-150-	MPP 48+150+	MPP 48+150-	LMPP
	IgG	1	0.585484	0.892135	1.16284	1.26596	1.58689
		2	0.590323	0.829213	0.951835	1.22872	1.47293
		3	0.587097	0.874157	0.963303	1.23936	1.50142
		4	0.778976	0.91954	1	1.01374	0.807309
		5	1.10512	0.945083	0.893204	0.931298	1.33223
	Day1-GPIba	1	0.912903	1.43146	1.2133	2.37766	1.64957
		2	0.846774	1.42921	1.24771	1.36702	1.60399
		3	0.867742	1.37978	1.19495	1.43883	1.65242
		4	0.991914	1.02427	1.26537	1.19695	1.23588
		5	1.41779	1.61175	1.3657	1.33435	1.57807
		TTEST	0.0935123	0.00116566	0.0012897	0.105348	0.238072
Figure 3i
	Cell cycle analysis							% of VWF POS HSCs
	Condition	Treatment	Mouse		Genotype		G0	G1	SG2M		2-way ANOVA with Tukey's multiple comparisons test - Adjusted P Values
	Control	IgG	1	IL1R +/+ ; Vav-Cre+ ; Vwf-Tom +			87.7	7.53	4.79							VWF-POS
	IgG		2	IL1R FL/FL; Vav-CRE- ; Vwf-Tom +			78.8	13.3	7.95			IgG vs. Control - CD42b				<0.0001
			3	IL1R FL/+ ; Vav-CRE+ ; Vwf-Tom +			57.9	32.8	9.29		G0	IgG vs. IL1R-Flox x Vav-Cre - CD42b				<0.0001
			4	IL1R FL/+ ; Vav-CRE+ ; Vwf-Tom +			92.3	6.29	1.4			Control - CD42b vs. IL1R-Flox x Vav-Cre - CD42b				0.9849
			5	IL1R FL/+ ; Vav-CRE- ; Vwf-Tom +			86	8.6	4.3			IgG vs. Control - CD42b				0.0127
	Control	GPIba	1	IL1R +/+ ; Vav-Cre- ; Vwf-Tom +			16	16.4	66.5		G1	IgG vs. IL1R-Flox x Vav-Cre - CD42b				0.0806
	GPIba	Day1	2	IL1R FL/+; Vav-CRE- ; Vwf-Tom +			6.2	34.9	58.9			Control - CD42b vs. IL1R-Flox x Vav-Cre - CD42b				0.8051
			3	IL1R FL/+; Vav-CRE+ ; Vwf-Tom +			4.35	28.3	67.4			IgG vs. Control - CD42b				<0.0001
			4	IL1R FL/+; Vav-CRE- ; Vwf-Tom +			16.9	28.4	54.7		S-G2-M	IgG vs. IL1R-Flox x Vav-Cre - CD42b				<0.0001
			5	IL1R FL/+; Vav-CRE+ ; Vwf-Tom +			7.75	38.7	53.5			Control - CD42b vs. IL1R-Flox x Vav-Cre - CD42b				0.9054
	cKO	GPIba	1	IL1R FL/FL ; Vav-Cre+ ; Vwf-Tom+			8.19	21.1	69
	GPIba	Day1	2	IL1R FL/FL ; Vav-Cre+ ; Vwf-Tom+			11.2	22.5	66.3
			3	IL1R FL/FL ; Vav-Cre+ ; Vwf-Tom+			8.6	26.9	64.5
			4	IL1R FL/FL ; Vav-Cre+ ; Vwf-Tom+			16.6	33.1	50.3

## Sheet: Figure 4
Figure 4a
	Il1r1 FPKM
	CBM-EC		BLC-EC		CBM-PV		BLC-PV		BLC-PaS		BLC-OBP		BLC-OB
	IgG	GPIba	IgG	GPIba	IgG	GPIba	IgG	GPIba	IgG	GPIba	IgG	GPIba	IgG	GPIba
	25.154	15.3311	43.0473	10.5711	75.7177	112.601	31.65	34.6854	35.4359	21.0471	28.2527	17.3495	8.48355	7.2221
	22.5462	25.4988	45.1006	35.9813	71.9748	153.564	30.9213	29.5465	27.202	33.9099	24.4291	32.2729	14.6476	16.4344
	23.8956	28.2977	51.6155	18.2201	55.0613	83.4014	36.7171	30.9132	67.2635	43.177	27.5506	30.221	12.4936	16.8232
	2-sided TTEST	0.847479		0.0348003		0.0833408		0.593443		0.485605		0.979807		0.678003
Figure 4b
	Condition	Mouse	CBM-EC MFI	BLC-EC-MFI	CBM-PV MFI	BLC-PaS-MFI	BLC-OB-MFI
	IgG	1	1.00688	1.26113	1.97123	1.23818	1.07354
		2	0.963027	1.1458	1.87358	1.20569	1.19103
		3	0.987962	1.22035	1.98344	1.20434	1.10942
		4	1.06831	1.26837	2.3879	1.33261	0.973384
	Day1-GPIba	1	1.00273	1.22489	2.5337	1.30978	1.04943
		2	1.06421	1.20615	2.31774	1.24591	0.899873
		3	1.30874	1.20915	2.3879	1.18667	0.929024
		TTEST	0.21019	0.76687	0.0560529	0.963281	0.110147
Figure 4c
		Mouse	IL-1R+ (% of Ter119-CD45-)			LepR+ (% of IL1R+)
		1		30.2		90.2
		2		30.3		88.8
		3		30.6		90.2
		4		50.2		84.1
		Average		35.325		88.325
		SD		9.91812		2.89295
Figure 4e
				FPKM values for each gene
			CBM-PV-IgG			CBM-PV-GPIba		two-sided
	Gene	Replicate 1	Replicate 2	Replicate 3	Replicate 1	Replicate 2	Replicate 3	TTEST
	Il1rn	179.676	191.474	154.144	211.662	210.409	518.444	0.250422
	Socs3	58.6827	40.3276	74.3958	20.9226	93.2873	55.5434	0.480244
	Dusp1	40.1973	67.5696	39.9992	116.333	59.7783	32.699	0.482056
	Fosb	19.3123	14.793	18.5174	24.5286	24.7084	22.4318	0.0156565
	Junb	78.6285	82.0209	71.3044	60.4991	118.049	112.974	0.347383
	Nfkbia	240.063	116.868	141.432	224.74	424.207	195.596	0.22789
Figure 4g
				FPKM values for each gene
			CBM-PV-IgG - Wt			CBM-PV-GPIba - Wt			CBM-PV-IgG - IL1R KO			CBM-PV-GPIbab - IL1R KO
	Gene	Replicate 1	Replicate 2	Replicate 3	Replicate 1	Replicate 2	Replicate 3	Replicate 1	Replicate 2	Replicate 3	Replicate 1	Replicate 2	Replicate 3
	Vasn	6.69661	10.7968	15.933	32.8037	28.2167	26.4427	15.3569	27.8931	7.42614	17.1448	14.2138	20.4678
	Fst	57.218	78.7149	51.8541	19.4061	16.4705	18.1016	56.9889	61.5203	68.8841	63.5593	53.2059	35.5415
	Cyr61	115.64	188.567	244.568	1178.18	566.285	525.78	569.605	354.415	262.893	287.311	700.187	328.475
		1-way ANOVA with Tukey's multiple comparisons test - Adjusted P Values
				Vasn	Fst	Cyr61
		Wt IgG vs. Wt CD42b		0.0279	0.0036	0.0632
		Wt IgG vs. KO IgG		0.6683	>0.9999	0.6853
		Wt IgG vs. KO CD42b		0.6252	0.544	0.5584
		Wt CD42b vs. KO IgG		0.1411	0.0037	0.296
		Wt CD42b vs. KO CD42b		0.157	0.0211	0.3907
		KO IgG vs. KO CD42b		0.9998	0.5523	0.9955

## Sheet: Figure 5
Figure 5a
	Cell cycle analysis							% of VWF POS HSCs			% of VWF NEG HSCs
	Condition	Treatment	Mouse		Genotype		G0	G1	SG2M	G0	G1	SG2M
	Control	IgG	1	IL1R FL/+; Lepr-Cre+ ; Vwf-GFP+			78.6	8.93	8.93	78.2	14.9	6.96							VWF-POS	VWF-NEG
	IgG		2	IL1R FL/FL; Lepr-Cre+ ; Vwf-GFP+			56.2	30.4	13.4	55.6	35.6	8.77			IgG vs. Control - CD42b				<0.0001	<0.0001
			3	IL1R FL/+ ; Lepr-Cre- ; Vwf-GFP+			76.1	13	8.7	66.3	27.1	5.52		G0	IgG vs. IL1R-Flox x LepR-Cre - CD42b				<0.0001	<0.0001
	Control	GPIba	1	IL1R FL/+; Lepr-Cre+ ; Vwf-GFP+			9.09	19.1	70.9	8.96	54.5	36.6			Control - CD42b vs. IL1R-Flox x LepR-Cre - CD42b				0.0819	0.0973
	GPIba	Day1	2	IL1R FL/+; Lepr-Cre- ; Vwf-GFP+			5.38	32.3	60.8	6.29	56	37.7			IgG vs. Control - CD42b				0.0844	<0.0001
			3	IL1R FL/+ ; Lepr-Cre+ ; Vwf-GFP+			8.15	27.7	59.2	15.2	61.5	23		G1	IgG vs. IL1R-Flox x LepR-Cre - CD42b				0.0027	<0.0001
			4	IL1R FL/FL; Lepr-Cre- ; Vwf-GFP+			12	25.6	55.8	17.4	43.9	35.5			Control - CD42b vs. IL1R-Flox x LepR-Cre - CD42b				0.2363	0.9689
			5	IL1R FL/FL; Lepr-Cre- ; Vwf-GFP+			15.2	30.9	52.4	14.6	51.7	31.9			IgG vs. Control - CD42b				<0.0001	0.0002
	cKO	GPIba	1	IL1R FL/FL ; Lepr-Cre+ ; Vwf-GFP+			14.4	31.2	44.3	20.1	64.8	14.8		S-G2-M	IgG vs. IL1R-Flox x LepR-Cre - CD42b				<0.0001	0.0547
	GPIba	Day1	2	IL1R FL/FL ; Lepr-Cre+ ; Vwf-GFP+			16.4	35.7	40.2	21.1	66.8	10.9			Control - CD42b vs. IL1R-Flox x LepR-Cre - CD42b				0.0001	0.0513
			3	IL1R FL/FL ; Lepr-Cre+ ; Vwf-GFP+			22.2	32.5	38.9	23.6	45.3	28.7
			4	IL1R FL/FL ; Lepr-Cre+ ; Vwf-GFP+			18.6	29.6	46.2	25.8	39.6	32.7
			5	IL1R FL/FL; Lepr-Cre+ ; Vwf-GFP+			20.4	38	38	24.7	57	17.2
Figure 5b
								% of VWF POS HSCs			% of VWF NEG HSCs							VWF-POS	VWF-NEG
	Condition	Treatment	Mouse		Genotype		G0	G1	SG2M	G0	G1	SG2M			PBS Control vs. IL-1 (Control)			<0.0001	<0.0001
	Control	PBS	1	IL1R FL/+ ; Lepr-Cre+ ; Vwf-GFP+			74.9	19.1	6.03	73.4	25.8	0.78		G0	PBS Control vs. IL1 (IL1R KO)			<0.0001	0.0012
	PBS		2	IL1R FL/FL; Lepr-Cre- ; Vwf-GFP+			89.2	9.23	1.54	76.7	19.4	3.1			IL-1 (Control) vs. IL1 (IL1R KO)			0.1132	0.4592
			3	IL1R +/+ ; Lepr-Cre+ ; Vwf-GFP+			84.2	11.5	3.42	74.6	23.2	1.98			PBS Control vs. IL-1 (Control)			0.0007	0.0008
	Control	IL1	1	IL1R FL/FL; Lepr-Cre- ; Vwf-GFP+			42.9	30	27.1	46	49.5	4.5		G1	PBS Control vs. IL1 (IL1R KO)			0.0005	0.0103
	IL-1		2	IL1R FL/+ ; Lepr-Cre+ ; Vwf-GFP+			40.4	36.3	23.3	50	42.5	7.46			IL-1 (Control) vs. IL1 (IL1R KO)			0.8593	0.7094
			3	IL1R +/+; Lepr-Cre- ; Vwf-GFP+			39.8	31.9	26.6	48.9	35.9	15.2			PBS Control vs. IL-1 (Control)			<0.0001	0.3838
			4	IL1R FL/FL; Lepr-Cre- ; Vwf-GFP+			41.2	30.8	27.6	53.4	38.5	8.09		S-G2-M	PBS Control vs. IL1 (IL1R KO)			0.0044	0.645
			5	IL1R FL/FL; Lepr-Cre- ; Vwf-GFP+			50	24.3	25.7	61.1	31.1	7.78			IL-1 (Control) vs. IL1 (IL1R KO)			0.0453	0.9135
			6	IL1R FL/FL; Lepr-Cre- ; Vwf-GFP+			48.1	21.7	30.2	45.2	50	4.78
	cKO	IL1	1	IL1R FL/FL; Lepr-Cre+ ; Vwf-GFP+			46.2	35.1	18.8	62.5	33.3	4.17
	IL-1		2	IL1R FL/FL; Lepr-Cre+ ; Vwf-GFP+			61.7	19.5	18.8	65.4	26.1	8.53
			3	IL1R FL/FL; Lepr-Cre+ ; Vwf-GFP+			42.1	39.2	18.4	43.1	49	7.89
			4	IL1R FL/FL; Lepr-Cre+ ; Vwf-GFP+			53.8	30.2	16	51.8	43.6	4.64
Figure 5c
				Platelet Counts
	Condition	Treatment	Mouse	Day1	Day5
	Control	GPIba	1	35	425			2-way ANOVA with "Sidak's multiple comparisons test"
	Gpiba	CD42b	2	140	620			CD42b WT - CD42b KO		Adjusted P Value
		CD42b	3	20	640			Day1		0.9361
		CD42b	4	40	365			Day5		0.0028
		CD42b	5	20	470
		CD42b	6	15	355
	cKO	GPIba	1	10	265
	GPIba	CD42b	2	0	345
		CD42b	3	30	330
		CD42b	4	0	365
		CD42b	5	8	250
		CD42b	6	35	390
		CD42b	7	55	330
		CD42b	8	40	270
		CD42b	9	45	185
		CD42b	10	40	555
		CD42b	11	40	435
Figure 5g
			HSC-VWF POS-IgG			HSC-VWF POS-GPIba		2-sided TTEST
		Replicate 1	Replicate 2	Replicate 3	Replicate 1	Replicate 2	Replicate 3	VWF-POS IgG vs CD42b
	Fkbp1a	33.4676	28.9169	25.8143	66.2745	49.2725	58.5068	0.00606162
	Id1	0.655486	1.00357	3.85145	8.74758	7.93965	12.7826	0.0115336
	Runx3	4.73676	5.87728	9.44314	2.08113	3.0238	2.8813	0.049834
	Fut8	27.0481	15.3901	33.7557	53.8683	52.2717	52.3098	0.0070522
			HSC-VWF NEG-IgG			HSC-VWF NEG-GPIba		2-sided TTEST
		Replicate 1	Replicate 2	Replicate 3	Replicate 1	Replicate 2	Replicate 3	VWF-NEG IgG vs CD42b
	Fkbp1a	35.0034	31.7567	39.8499	51.3419	74.5674	46.4205	0.0714992
	Id1	0.213123	0.0706767	5.7933	2.81574	4.60245	4.22985	0.397339
	Runx3	5.44551	4.76047	10.3046	4.84784	9.02037	8.19204	0.822862
	Fut8	34.5679	41.7677	79.9078	75.3401	50.817	52.7793	0.663295

## Sheet: Figure 6
Figure 6a
		Resting	Thrombin	GPIba			1-way ANOVA with Tukey's multiple comparisons test
	Exp1	8.69	34.7	29.4					Adjusted P Value
	Exp2	3.77	23.8	10.8			Resting vs. Thrombin		0.0392
	Exp3	1	22.5	5.91			Thrombin vs. GPIba		0.2843
	Average	4.48667	27	15.37
Figure 6b
			Blood cell parameters
	Treatment	Mouse	PLT x 10^9	WBC x10^7	RBC x 10^10
	Day0	1	0.995	0.95	1.05
	(PBS)	2	1.23	0.9	1.08
		3	1.26	1.35	1.1
		4	1.23	1.1	1.04
		5	1.33	1.25	0.98
		6	1.12	1.25	0.95
		7	0.99	1.1	1.03
		8	1.16	1.8	1.13
		9	1.15	1.15	1.12
		10	1.3	1.5	1.11
	Day1-Ndase	1	0.045	0.85	0.98
		2	0.02	0.8	0.93
		3	0.015	1.35	1.11
		4	0.035	0.85	1.08
		5	0.05	0.9	0.98
		6	0.01	0.95	1.08
		7	0.02	0.9	0.99
	Day2-Ndase	1	0.055	1	0.975
		2	0.04	1.15	0.93
		3	0.07	0.9	1.01
		4	0.09	1.2	0.92
		5	0.095	1	0.995
		6	0.12	1.25	1.07
		7	0.1	0.9	1.13
		8	0.07	0.95	0.965
	Day3-Ndase	1	0.38	1.3	1.01
		2	0.34	1.55	1.05
		3	0.4	1.35	1.03
		4	0.335	1.4	0.985
		5	0.445	0.95	1.13
		6	0.395	1.25	1.15
		7	0.31	0.95	0.91
		8	0.39	1.5	1.06
		9	0.35	1.15	1.14
	Day5-Ndase	1	1.49	1.35	0.915
		2	1.25	1.45	0.925
		3	1.39	1.25	0.94
		4	1.06	1.3	0.975
		5	1.18	1.05	1.05
		6	1.12	1.05	0.995
	Day10-Ndase	1	1.42	1	0.995
		2	1.55	1.85	0.945
		3	1.25	1.55	1
Figure 6c
	Condition	Replicate	% CD62P+ PLT			1-way ANOVA
	Resting	1	1			Tukey's multiple comparisons test			Adjusted P Value
		2	1.12856			Resting vs. IgG			0.9985
		3	1.22261			Resting vs. GPIba 2.5ug			0.3749
		4	0.648923			Resting vs. GPIba 5ug			0.0005
		5	0.625387			Resting vs. NEU 0.005U			0.9769
		6	1.10526			Resting vs. NEU 0.05U			0.6248
		7	1.26935			IgG vs. GPIba 2.5ug			0.2458
	IgG	1	0.405184			IgG vs. GPIba 5ug			0.0003
		2	0.841667			IgG vs. NEU 0.005U			0.8781
		3	0.853846			IgG vs. NEU 0.05U			0.424
		4	0.782609			GPIba 2.5ug vs. GPIba 5ug			0.4929
		5	1.07921			GPIba 2.5ug vs. NEU 0.005U			0.7151
		6	1.05122			GPIba 2.5ug vs. NEU 0.05U			0.9803
	CD42b 2.5ug	1	2.57844			GPIba 5ug vs. NEU 0.005U			0.0033
		2	2.0099			GPIba 5ug vs. NEU 0.05U			0.0437
		3	1.47317			NEU 0.005U vs. NEU 0.05U			0.951
	CD42b 5ug	1	3.41064
		2	3.11667
		3	4.19231
		4	5.30435
		5	1.80198
		6	1.62745
		7	1.10488
	NEU 0.005U	1	1.06139
		2	0.841667
		3	1.01538
		4	1.43478
		5	1.96535
		6	1.10084
		7	1.6122
	NEU 0.05U	1	1.875
		2	1.63846
		3	1.98551
		4	1.89604
		5	1.03081
		6	1.46585
Figure 6d
	Replicate	% RCA-1+
	1	94
	2	83.2
	3	81.5
	Average	86.2333
	SD	6.77963
Figure 6e
				% of VWF POS HSCs			% of VWF NEG HSCs
	Treatment	Mouse	G0	G1	SG2M	G0	G1	SG2M		2-way ANOVA with Sidak's multiple comparison test
	PBS	1	86.4	8.52	5.11	84.8	13.5	1.46		Day0 (IgG) - Day1 (Ndase)		VWF POS	VWF NEG
		2	83.2	13	3.85	82.3	15.7	2		G0		0.9657	0.9994
		3	73.4	19.6	7.04	75.1	24.5	0.44		G1		0.9198	0.9961
		4	70.8	21.5	7.73	81.4	16	2.56		S-G2-M		0.9995	0.9995
		5	70.4	22	7.17	71.2	26.7	2.05
		6	81.5	10.4	8.15	85.7	14.3	0
	NEU	1	82.4	11.2	6.4	85.3	12.4	2.36
		2	70.8	17.7	11.1	73	25.9	0.85
		3	62	23.9	13.1	62.7	35.5	1.84
		4	89.6	8.49	1.89	85.3	13.5	1.22
		5	85.7	9.09	5.19	90.2	8.85	0.98
		6	84.7	11.7	3.6	86.6	9.7	3.73
Figure 6f
			Frequencies		BM	Absolute numbers
	Treatment	Mouse	HSC Vwf+	HSC Vwf-	Cellularity	HSC Vwf+	HSC Vwf-			2-way ANOVA with Tukey's multiple comparison test
	Day 0	1	0.00232	0.0057	183000000	4245.6	10431					Vwf+ HSC	Vwf- HSC
	(PBS)	2	0.00319	0.00536	184000000	5869.6	9862.4			Day0 vs. Day1		>0.9999	>0.9999
		3	0.00242	0.0045	161000000	3896.2	7245			Day0 vs. Day2		0.9328	0.7528
		4	0.0044	0.011	144000000	6336	15840			Day0 vs. Day3		0.8447	0.5007
		5	0.00259	0.0066	176000000	4558.4	11616			Day1 vs. Day2		0.9841	0.8809
	NEU-Day1	1	0.00207	0.00557	209300000	4332.51	11658			Day1 vs. Day3		0.9493	0.6893
		2	0.0045	0.00719	128700000	5791.5	9253.53			Day2 vs. Day3		>0.9999	0.9993
		3	0.00326	0.00406	156000000	5085.6	6333.6
		4	0.0054	0.013	150000000	8100	19500
	NEU Day2	1	0.00229	0.0063	192000000	4396.8	12096
		2	0.01	0.019	174000000	17400	33060
		3	0.00421	0.012	162000000	6820.2	19440
		4	0.00531	0.00617	105600000	5607.36	6515.52
		5	0.00635	0.00687	125400000	7962.9	8614.98
	NEU-Day3	1	0.00508	0.00956	190000000	9652	18164
		2	0.0064	0.014	216000000	13824	30240
		3	0.00868	0.016	172000000	14929.6	27520
		4	0.00374	0.00852	144000000	5385.6	12268.8
		5	0.00442	0.00722	127600000	5639.92	9212.72
		6	0.00493	0.00517	107800000	5314.54	5573.26
Figure 6g
	Condition	Mouse	IL-1a	IL-1b
	Day 0	1	1.10082	1.00734
	(PBS)	2	1.07672	0.990826			1-way ANOVA with Dunnett's multi comparison tests
		3	0.82246	1.00183					IL1a	IL1b
	NEU-Day1	1	0.839105	0.99633			Day0 vs. Day1		0.8721	0.9999
		2	1.19782	1.04587			Day0 vs. Day2		0.742	0.9692
		3	0.631337	0.968807			Day0 vs. Day3		0.3365	0.0666
	NEU-Day2	1	0.633059	0.963303
		2	1.06065	1.04037
		3	0.871246	0.941284
	NEU-Day3	1	1.29711	1.15046
		2	1.11804	1.02936
		3	1.33384	1.13945
Figure 6h
				% of VWF POS HSCs
	Condition	Mouse	G0	G1	S-G2-M
	NEU	1	10.6	53.5	35.4		2-way ANOVA with "Sidak's multiple comparisons test"
	+	2	14.4	47.4	37.4		Ndase + CD42b vs. CD42b		Adjusted P Value
	GPIba	3	12.9	58.2	28.9		G0		0.7165
		4	8.14	60.6	30.4		G1		0.0011
	GPIba	1	11.7	23.5	63.9		S-G2-M		0.0002
	Only	2	6.86	37.7	53.1
		3	4.09	47.4	48.5
		4	7.22	38.3	54.2
Figure 6i
					% of HSCs
	Genotype	Treatment	Mouse	G0	G1	S-G2-M		1-way ANOVA with Tukey's multiple comparisons test (Adjusted P Values)
	+/+	IgG	1	43.7	47.4	8.08					S-G2-M
			2	59.5	32.3	6.54		Wt - IgG vs. Wt - CD42b			<0.0001
			3	77.4	18	4.28		Wt - IgG vs. Nbeal2 - IgG			0.0015
			4	76.3	19.1	4.34		Wt - IgG vs. Nbeal2 - CD42b			<0.0001
			5	73.5	21.5	4.46		Wt - CD42b vs. Nbeal2 - IgG			<0.0001
	Nbeal2-/-	IgG	1	43.3	43.5	12.3		Wt - CD42b vs. Nbeal2 - CD42b			<0.0001
			2	41.3	43.1	14.3		Nbeal2 - IgG vs. Nbeal2 - CD42b			<0.0001
			3	33.8	53.5	12.5
			4	25.3	62.1	12.4
	+/+	CD42b	1	3.47	56.1	40.3
			2	7.59	47.2	45
			3	18.4	34.6	44.7
	Nbeal2-/-	CD42b	1	9.23	63.8	26.9
			2	9.47	62.5	27.9
			3	23.9	48.6	27
			4	29.8	47.3	22.1
			5	18.4	59.8	21.4

## Sheet: Sup. Figure 1
Supplementary Figure 1a
					% CD42b+ cells
	Mouse	HSC Vwf+	HSC Vwf-	LMPP	MPP 48-150-	MPP 48+150-	MPP 48+150+	Pre-MegE	MkP	Pre-CFU-E	GMP
	1	0	0	0.25	1.85	0	6.48	9.18	89.46	0.62	0
	2	0	3.08	0.7	0	0	3.85	10.98	88.66	1.8	0.82
	3	1.99	0	0.91	0	5.26	4.76	10.68	90.26	1.31	0.71
	Average	0.19	1.02667	0.62	0.616667	1.75333	5.03	10.28	89.46	1.24333	0.426667
Supplementary Figure 1b
			Frequencies (of singlets)				BM	Absolute counts
	Condition	Mouse	LMPP	MPP 48+150-	MPP 48+150+	MPP 48-150-	Cellularity	LMPP	MPP 48+150-	MPP 48+150+	MPP 48-150-
	IgG	1	0.029	0.00644	0.0041	0.00455	198000000	57420	12751.2	8118	9009		1-way ANOVA with Tukey's multiple comparisons test - Adjusted P Values
		2	0.029	0.012	0.00678	0.00296	200000000	58000	24000	13560	5920			LMPP	MPP 48+150-	MPP 48+150+	MPP 48-150-
		3	0.034	0.00515	0.00261	0.00286	193200000	65688	9949.8	5042.52	5525.52		Day0 vs. Day1	0.9716	0.9511	0.7499	0.0116
		4	0.064	0.013	0.00407	0.00962	224400000	143616	29172	9133.08	21587.3		Day0 vs. Day2	>0.9999	0.5134	0.0006	0.9982
		5	0.037	0.00501	0.00322	0.00616	174000000	64380	8717.4	5602.8	10718.4		Day0 vs. Day3	0.9987	0.0198	0.0003	0.9913
		6	0.039	0.00521	0.00201	0.012	158200000	61698	8242.22	3179.82	18984		Day0 vs. Day5	>0.9999	0.7198	0.0336	0.7893
		7	0.062	0.00716	0.00385	0.00867	141000000	87420	10095.6	5428.5	12224.7		Day0 vs. Day10	0.2352	0.8023	0.9444	0.0092
		8	0.037	0.00541	0.00295	0.012	169400000	62678	9164.54	4997.3	20328		Day1 vs. Day2	0.9716	0.9425	0.0199	0.0443
	Day1-GPIba	1	0.027	0.0051	0.00559	0.00168	165000000	44550	8415	9223.5	2772		Day1 vs. Day3	0.8927	0.1149	0.0076	0.008
		2	0.043	0.00865	0.00653	0.00188	217200000	93396	18787.8	14183.2	4083.36		Day1 vs. Day5	0.9886	0.9898	0.4008	0.0007
		3	0.077	0.021	0.013	0.00314	216000000	166320	45360	28080	6782.4		Day1 vs. Day10	0.6053	0.9958	0.9997	<0.0001
		4	0.049	0.011	7.84e-05	0.00301	126000000	61740	13860	98.784	3792.6		Day2 vs. Day3	0.9992	0.4951	0.9841	0.9331
		5	0.054	0.013	0.00894	0.00435	174000000	93960	22620	15555.6	7569		Day2 vs. Day5	>0.9999	0.9998	0.7878	0.5798
		6	0.046	0.00941	0.00645	0.00284	158400000	72864	14905.4	10216.8	4498.56		Day2 vs. Day10	0.2509	0.9996	0.026	0.0044
		7	0.044	0.00575	0.00566	0.00302	161000000	70840	9257.5	9112.6	4862.2		Day3 vs. Day5	0.9976	0.3924	0.4592	0.9905
		8	0.068	0.011	0.00774	0.00394	184000000	125120	20240	14241.6	7249.6		Day3 vs. Day10	0.1863	0.4014	0.01	0.0802
	Day2-GPIba	1	0.047	0.014	0.014	0.00717	185900000	87373	26026	26026	13329		Day5 vs. Day10	0.3328	>0.9999	0.3626	0.2068
		2	0.051	0.016	0.017	0.00848	176400000	89964	28224	29988	14958.7
		3	0.027	0.012	0.012	0.00844	155000000	41850	18600	18600	13082
		4	0.055	0.019	0.02	0.00774	196900000	108295	37411	39380	15240.1
		5	0.034	0.011	0.018	0.00639	157000000	53380	17270	28260	10032.3
		6	0.052	0.017	0.017	0.0056	151200000	78624	25704	25704	8467.2
		7	0.05	0.016	0.019	0.0077	124800000	62400	19968	23712	9609.6
	Day3-GPIba	1	0.028	0.022	0.018	0.012	157200000	44016	34584	28296	18864
		2	0.031	0.016	0.016	0.00643	156200000	48422	24992	24992	10043.7
		3	0.037	0.04	0.019	0.014	161700000	59829	64680	30723	22638
		4	0.065	0.02	0.02	0.00566	158400000	102960	31680	31680	8965.44
		5	0.045	0.018	0.023	0.00729	163800000	73710	29484	37674	11941
	Day5-GPIba	1	0.029	0.011	0.00653	0.01	114400000	33176	12584	7470.32	11440
		2	0.057	0.014	0.00988	0.011	165000000	94050	23100	16302	18150
		3	0.046	0.00769	0.0072	0.011	140000000	64400	10766	10080	15400
		4	0.06	0.035	0.033	0.00975	145000000	87000	50750	47850	14137.5
		5	0.049	0.013	0.012	0.013	160000000	78400	20800	19200	20800
		6	0.062	0.012	0.016	0.00964	170000000	105400	20400	27200	16388
	Day10-GPIba	1	0.055	0.013	0.00498	0.015	184000000	101200	23920	9163.2	27600
		2	0.045	0.00787	0.0032	0.014	171000000	76950	13457.7	5472	23940
		3	0.043	0.00978	0.00441	0.014	155000000	66650	15159	6835.5	21700
		4	0.16	0.027	0.016	0.00916	179000000	286400	48330	28640	16396.4
		5	0.07	0.00727	0.00352	0.013	164000000	114800	11922.8	5772.8	21320
Supplementary Figure 1d
			Frequency of singlets				BM	Absolute counts
	Condition	Mouse	Pre-CFU-E	Pre-MegE	GMP	MKP	Cellularity	Pre-CFU-E	Pre-MegE	GMP	MKP		1-way ANOVA with Tukey's multiple comparisons test - Adjusted P Values
	IgG	1	0.04	0.092	1.01	0.034	158200000	63280	145544	1597820	53788			Pre-CFU-E	Pre-MegE	GMP	MKP
		2	0.052	0.1	1.14	0.034	141000000	73320	141000	1607400	47940		Day0 vs. Day1	0.9204	0.9968	0.9153	0.8192
		3	0.021	0.065	0.93	0.024	169400000	35574	110110	1575420	40656		Day0 vs. Day2	>0.9999	0.9996	0.9465	0.9979
	Day1-GPIba	1	0.061	0.081	1.08	0.024	174000000	106140	140940	1879200	41760		Day0 vs. Day3	0.2323	0.68	0.9907	0.948
		2	0.051	0.063	1.02	0.015	126000000	64260	79380	1285200	18900		Day0 vs. Day5	0.9514	0.9948	0.9965	0.8813
		3	0.056	0.072	1.07	0.017	158400000	88704	114048	1694880	26928		Day0 vs. Day10	>0.9999	0.3182	0.7604	0.0236
		4	0.054	0.076	1.23	0.019	161000000	86940	122360	1980300	30590		Day1 vs. Day2	0.8035	>0.9999	>0.9999	0.9043
		5	0.027	0.072	1.56	0.02	184000000	49680	132480	2870400	36800		Day1 vs. Day3	0.6538	0.2509	0.9969	0.1831
	Day2-GPIba	1	0.047	0.095	1.19	0.034	185900000	87373	176605	2212210	63206		Day1 vs. Day5	>0.9999	0.8435	0.5077	0.0997
		2	0.044	0.083	1.32	0.042	176400000	77616	146412	2328480	74088		Day1 vs. Day10	0.9242	0.0635	0.9985	0.0002
		3	0.029	0.093	0.72	0.021	155000000	44950	144150	1116000	32550		Day2 vs. Day3	0.0731	0.268	0.9996	0.6052
		4	0.026	0.053	0.85	0.014	196900000	51194	104357	1673650	27566		Day2 vs. Day5	0.8601	0.8966	0.5393	0.417
		5	0.048	0.032	1.13	0.016	157000000	75360	50240	1.7741e+06	25120		Day2 vs. Day10	>0.9999	0.0612	0.9878	0.0009
		6	0.03	0.099	1.15	0.021	151200000	45360	149688	1738800	31752		Day3 vs. Day5	0.5073	0.8445	0.7961	>0.9999
		7	0.012	0.073	1.9	0.032	124800000	14976	91104	2371200	39936		Day3 vs. Day10	0.1655	0.9777	0.9514	0.0693
	Day3-GPIba	1	0.079	0.14	1.11	0.051	157200000	124188	220080	1.74492e+06	80172		Day5 vs. Day10	0.9571	0.4106	0.2832	0.0818
		2	0.11	0.12	0.97	0.051	161700000	177870	194040	1568490	82467
		3	0.077	0.11	0.98	0.036	156200000	120274	171820	1530760	56232
		4	0.054	0.096	1.29	0.023	158400000	85536	152064	2043360	36432
		5	0.021	0.094	1.3	0.025	163800000	34398	153972	2129400	40950
	Day5-GPIba	1	0.087	0.11	0.71	0.041	114400000	99528	125840	812240	46904
		2	0.061	0.13	0.94	0.046	165000000	100650	214500	1551000	75900
		3	0.035	0.075	0.76	0.035	140000000	49000	105000	1064000	49000
		4	0.033	0.043	1.04	0.016	145000000	47850	62350	1508000	23200
		5	0.047	0.11	1.11	0.056	160000000	75200	176000	1.776e+06	89600
		6	0.049	0.12	1.12	0.05	170000000	83300	204000	1.904e+06	85000
	Day10-GPIba	1	0.057	0.15	0.96	0.052	184000000	104880	276000	1766400	95680
		2	0.035	0.09	1.11	0.053	171000000	59850	153900	1.8981e+06	90630
		3	0.028	0.094	0.85	0.042	174000000	48720	163560	1479000	73080
		4	0.025	0.12	1.82	0.058	179000000	44750	214800	3257800	103820
		5	0.027	0.11	1.16	0.063	164000000	44280	180400	1902400	103320
Supplementary Figure 1g
	Number MKs per sternum segment/region
		IgG	GPIba		Unpaired t test
	Segment 1	184	235		P value			0.0278
	Segment 2	193	208		P value summary			*
	Segment 3	132	251		Are means signif. different? (P < 0.05)			Yes
	Segment 4	194	214		One- or two-tailed P value?			Two-tailed

## Sheet: Sup. Figure 2
Supplementary Figure 2a
	Treatment	Mouse	Platelets (x10e9)
	IgG	1	1205		1-way ANOVA with Tukey's multiple comparisons test - Adjusted P Values
		2	950		IgG vs. NitE 5ug		0.0013
		3	955		IgG vs. NitE 20ug		0.0002
	NitE-5ug	1	520		NitE 5ug vs. NitE 20ug		0.0533
		2	195
		3	255
	NitE-20ug	1	5
		2	0
		3	0
Supplementary Figure 2b
				% of VWF POS HSCs			% of VWF NEG HSCs			2-way ANOVA with Tukey's multiple comparisons test - Adjusted P Values
	Treatment	Mouse	G0	G1	S-G2-M	G0	G1	S-G2-M					VWF-POS	VWF-NEG
	IgG	1	72.8	21.7	5.11	76.5	19.8	3.57			IgG vs. NitE 5ug		0.0763	0.1725
		2	73.9	16.1	10	76.5	22.5	0.98		G0	IgG vs. NitE 20ug		<0.0001	<0.0001
		3	76.9	20.8	2.35	76.2	22.9	0.86			NitE 5ug vs. NitE 20ug		<0.0001	<0.0001
	NitE-5ug	1	76.5	9.4	12.1	77	19	3.92			IgG vs. NitE 5ug		0.8032	0.2317
		2	55.4	31	13.6	64.4	33.3	2.3		G1	IgG vs. NitE 20ug		0.1449	<0.0001
		3	53.8	28.5	17.2	60.7	37.4	1.87			NitE 5ug vs. NitE 20ug		0.3874	0.0002
	NitE-20ug	1	23.4	28.3	44.3	46.9	44.9	8.16			IgG vs. NitE 5ug		0.2847	0.9811
		2	14	31.9	52.8	34.1	63.4	2.44		S-G2-M	IgG vs. NitE 20ug		<0.0001	0.6838
		3	14.8	30.6	54.3	37.9	55.2	6.9			NitE 5ug vs. NitE 20ug		<0.0001	0.7927
Supplementary Figure 2c
	Time Point	Treatment	Mouse	Cellularity
	Day0	IgG	1	127500000
			2	101000000		1-way ANOVA with Tukey's multiple comparisons test
			3	150500000		Day0 (IgG) vs. Day1		0.4836
	Day1	CD42b	1	202500000		Day0 (IgG) vs. Day2		0.1516
			2	173000000		Day0 (IgG) vs. Day3		<0.0001
			3	154500000		Day0 (IgG) vs. Day5		0.138
			4	117000000		Day0 (IgG) vs. Day10		0.8785
	Day2	CD42b	1	159000000		Day1 vs. Day2		0.9684
			2	162000000		Day1 vs. Day3		0.0008
			3	207500000		Day1 vs. Day5		0.9367
			4	155000000		Day1 vs. Day10		0.9849
			5	192000000		Day2 vs. Day3		0.0019
	Day3	CD42b	1	278500000		Day2 vs. Day5		>0.9999
			2	281400000		Day2 vs. Day10		0.7322
			3	237500000		Day3 vs. Day5		0.0041
	Day5	CD42b	1	204600000		Day3 vs. Day10		0.0005
			2	146000000		Day5 vs. Day10		0.6698
			3	182000000
			4	180500000
	Day10	CD42b	1	143000000
			2	148000000
			3	157000000
Supplementary Figure 2d
				Frequencies		Absolute numbers								Comparison of VwfPOS and VwfNEG on each time point
	Time Point	Treatment	Mouse	HSC VWF+	HSC Vwf-	HSC VWF+	HSC Vwf-		2-Way ANOVA with Tukey's multiple comparisons test					2-Way ANOVA with Sidak’s multiple comparisons test
	Day0	IgG	1	0.000486	0.00017	490.86	171.7				VWF POS	VWF NEG
			2	0.000725	0.000393	1094.75	593.43		Day0 vs. Day1		0.7964	0.9968		HSC_VWF_POS - HSC_VWF_NEG
	Day1	CD42b	1	0.00216	3.23e-05	3736.8	55.879		Day0 vs. Day2		0.1083	>0.9999		Day0	0.9966
			2	0.000639	2.66e-05	990.45	41.23		Day0 vs. Day3		0.0071	0.9856		Day1	0.0893
			3	0.000351	2.51e-05	410.67	29.367		Day0 vs. Day5		0.0033	0.8709		Day2	0.0006
	Day2	CD42b	1	0.00147	8.65e-05	2337.3	137.535		Day0 vs. Day10		0.9767	>0.9999		Day3	0.0014
			2	0.00105	0.000159	1701	257.58		Day1 vs. Day2		0.6706	0.9979		Day5	0.0007
			3	0.00102	0.000128	2121.6	266.24		Day1 vs. Day3		0.0705	0.8061		Day10	0.6785
			4	0.00197	0.000286	3053.5	443.3		Day1 vs. Day5		0.0359	0.4662
			5	0.00192	0.000186	3686.4	357.12		Day1 vs. Day10		0.9894	0.9924
	Day3	CD42b	1	0.00117	0.000286	3264.3	797.94		Day2 vs. Day3		0.5137	0.9232
			2	0.00127	0.000206	3568.7	578.86		Day2 vs. Day5		0.3577	0.5996
			3	0.00166	0.000501	3950.8	1192.38		Day2 vs. Day10		0.2802	>0.9999
	Day5	CD42b	1	0.00139	0.00027	2849.5	553.5		Day3 vs. Day5		>0.9999	0.9963
			2	0.00129	0.000681	1883.4	994.26		Day3 vs. Day10		0.0173	0.982
			3	0.00267	0.000827	4859.4	1505.14		Day5 vs. Day10		0.0074	0.824
			4	0.00278	0.000852	5031.8	1542.12
	Day10	CD42b	1	0.000654	0.000374	935.22	534.82
			2	0.00102	0.000152	1509.6	224.96
			3	0.000964	0.0003	1513.48	471
Supplementary Figure 2e
		% of Positive wells
		CD42b	IgG
	VWF NEG	81.6667	76.6667
	VWF POS	85.4167	82.167
Supplementary Figure 2h
	Treatment	Mouse	MFI (normalized for IgG)
	IgG	1	0.946497
		2	1.0535		Unpaired t test
		3	0.961679		P value			<0.0001
		4	1.03832		P value summary			****
		5	0.979606		Significantly different (P < 0.05)?			Yes
		6	1.02039		One- or two-tailed P value?			Two-tailed
	CD42b	1	0.535394
		2	0.533396
		3	0.763978
		4	0.639888
		5	0.645868
		6	0.639989
Supplementary Figure 2i
	Biological	Platelets		Myeloid		B-cells		T-cells
	Replicate	High	Low	High	Low	High	Low	High	Low
	1	63.75	40.68	44.78	31.05	20.92	2.78	11.7	2		Unpaired t test			Pltelet	Myeloid	B-cells	T-cells
	2	90.56	99	87.55	98.58	61.24	88.82	57.32	72.6		P value			0.3042	0.4499	0.4017	0.1947
	3	60.17	1.92	72.41	3.6	63.1	2.41	56.01	3.98		P value summary			ns	ns	ns	ns
	4	77.36	59.96	55.22	65.48	83.53	59.98	75.54	27.66		Significantly different (P < 0.05)?			No	No	No	No
	5	75.43	-	74.89	-	60.08	-	72.34	-		One- or two-tailed P value?			Two-tailed	Two-tailed	Two-tailed	Two-tailed
	6	50.67	-	50.75	-	48.59	-	37.54	-
Supplementary Figure 2j
	MFI Biotin (normalized for "No Biotin" control)
	Treatment	Mouse	Vwf_NEG
	IgG	1	29.943		Unpaired t test		Vwf_POS IgG vs, GPIba
		2	26.654		P value			0.0067
		3	40.0574		P value summary			***
		4	31.4534		Significantly different (P < 0.05)?			Yes
		5	29.3281		One- or two-tailed P value?			Two-tailed
		6	24.7115
	GPIba	1	18.2205
		2	17.1445
		3	28.693
		4	23.0803
		5	18.5577
		6	18.738
Supplementary Figure 2m
	Biological	% VWF POS HSC			Unpaired t test
	Replicate	Biotin High	Biotin Low		P value			0.5353
	1	47.4	57.6		P value summary			ns
	2	20.2	74.2		Significantly different (P < 0.05)?			No
	3	36.1	63.25		One- or two-tailed P value?			Two-tailed
	4	70.85	20.85
	Average	43.6375	53.975

## Sheet: Sup. Figure 4
Supplementary Figure 4a
	Condition	Mouse	IL-6	IL-12	IFNg	TNFa
	IgG	1	-0.348264	0.481303	1.17077	0.171349			1-way ANOVA with Dunnett's multiple comparisons test
		2	3.48264	1.21592	1	0.950159				IL-6	IL-12	IFNg	TNFa
		3	-0.13427	1.30277	0.829225	1.87897			IgG vs. Day1	0.7232	>0.9999	0.9999	0.9999
	Day1	1	-0.223434	0.437153	1.1338	0.493763			IgG vs. Day2	0.7727	0.8904	0.8422	0.1357
		2	-0.38393	0.00868516	1.34683	-0.204978			IgG vs. Day3	0.9205	0.2559	0.0041	0.0111
		3	0.0452114	2.67069	0.286972	3.064			IgG vs. Day5	0.9257	0.2382	0.1174	0.0043
		4	-0.258051	1.14355	1.0757	0.859414			IgG vs. Day10	0.8887	0.029	0.4961	0.2167
	Day2	1	-0.24861	1.19421	0.911972	2.87717
		2	-0.0752124	2.35947	0.512324	1.67612
		3	-0.00346166	2.40289	0.419014	2.79176
		4	-0.142662	2.0193	0.647887	2.62095
	Day3	1	0.112242	3.17732	-0.202465	3.33623
		2	0.175181	3.88661	-0.112676	3.13339
		3	0.148956	3.66948	-2.44718	4.16362
	Day5	1	4.23402	4.23402	-0.318662	4.12092
		2	3.85042	3.85042	-0.0674296	4.27038
		3	2.83715	2.83715	0.113908	3.27752
	Day10	1	9.91556	9.91556	0.558099	1.71349
		2	2.67069	2.67069	0.251761	2.49283
		3	3.21351	3.21351	0.225352	2.98393
Supplementary Figure 4b
		Il1a
		CBM-PV		CBM-EC		BLC-PV		BLC-EC		BLC-PaS		BLC-OBP		BLC-OB		VwfNEG HSC		Vwf POS HSC		MK
	Replicate	IgG	GPIba	IgG	GPIba	IgG	GPIba	IgG	GPIba	IgG	GPIba	IgG	GPIba	IgG	GPIba	IgG	GPIba	IgG	GPIba	IgG	GPIba
	1	0	0	0	0	0	0	0	0	0.0214011	0	0	0	0	0	0	0.140821	0	0	205.189	49.4095
	2	0	0	0	0	0	0	0	0	0	0	0.056033	0	0	0	0.16613	0	0	0	118.157	207.452
	3	0	0	0	0	0	0	0	0	0	0	0	0	0	0	0.0486338	0	0	0	165.849	92.7031
		Il1b
		CBM-PV		CBM-EC		BLC-PV		BLC-EC		BLC-PaS		BLC-OBP		BLC-OB		VwfNEG HSC		Vwf POS HSC		MK
	Replicate	IgG	GPIba	IgG	GPIba	IgG	GPIba	IgG	GPIba	IgG	GPIba	IgG	GPIba	IgG	GPIba	IgG	GPIba	IgG	GPIba	IgG	GPIba
	1	0	0	0	0	0	0	16.5742	0	0	0	0	0	6.18061	0	0	0	1.94045	0.832856	6.87385	0
	2	0	0	0	0	0	0	0	0.0193935	0	0	1.41137	0	1.6469	0	4.42814	0	6.91197	0	22.4315	0.0411065
	3	0	0	0	0	0	0	0	0	0	0	0	0	0	0	0.0251713	0	1.75065	0.958411	28.4996	1.80452
Supplementary Figure 4d
			IgG			GPIba
		Replicate 1	Replicate 2	Replicate 3	Replicate 1	Replicate 2	Replicate 3
	Vwf	501.09	284.66	207.445	533.986	636.617	517.105
	Itga2b	655.93	349.674	198.641	1064.71	801.997	760.269
	Itgb3	1397.89	1070.91	894.101	1652.16	1505.14	1064.44
	Gp1ba	1277.85	782.329	818.249	836.402	1734.62	2223.83
	Cd9	11206.2	6747.05	5411.52	10117.3	11799.6	10783.8
	Slamf1	421.522	225.48	237.756	456.852	577.787	805.062
	Mpl	664.492	449.431	315.158	361.796	581.751	525.734
	Mpo	0.249186	0.846999	1.19473	19.0992	1.23629	0.201005
	Csf1r	0.238172	1.08347	2.93095	3.1903	0.11233	0.046963
	Klf1	0.758456	1.70151	0.0272116	3.4513	3.16831	0.0498509
	Il7r	0.459392	0.768425	0.273252	1.02275	5.74242	0.429079
	Rag1	0	0.197496	0.0126339	0.225689	0.0593145	0.0115725
Supplementary Figure 4e
		Cell Cycle	VWF NEG	VWF POS
	Treatment	Mouse	SG2M	SG2M		2-way ANOVA with Sidak's multiple comparisons
	0 ug/Kg	1	1.85	0		Vwf POS vs Vwf NEG		Adjusted P values
	(PBS)	2	2.7	5.45		0 ug/Kg		0.8432
		3	1.3	2.44		25 ug/Kg		0.036
	IL-1	1	7.18	23.4		50 ug/Kg		0.0003
	25 ug/Kg	2	7.95	16.7
		3	11.2	13.3
		1	4.6	24.1
	IL-1	2	20.8	30.9
	50 ug/Kg	3	13.3	30.5
		4	11.9	28.2
Supplementary Figure 4f
	Tgfb1	MK		CBM-EC		CBM-PV		BLC-EC		BLC-PV		BLC-PaS		BLC-OBP		BLC-OB
	Replicate	IgG	GPIba	IgG	GPIba	IgG	GPIba	IgG	GPIba	IgG	GPIba	IgG	GPIba	IgG	GPIba	IgG	GPIba
	1	1.91031	1.22433	0.28834	1.30661	0.0301035	0	0.0143676	0.324781	0.0411698	0.206636	0.363333	0.0973112	0.0792096	0.242808	1.18754	0.320994
	2	3.06112	1.34838	0.285568	1.17208	0.0773896	0.19723	0.229899	0.693981	0.10552	1.48035	0.067915	0.216462	0.936877	0.737249	0.475266	0.0928093
	3	1.19125	2.12254	0.835036	0.829495	0.0886824	0.0387905	1.83253	0.344437	0.168383	0	0.8402	0.0580257	0.466924	0.471135	0.100078	0.403542
	2-sided TTEST		0.469454		0.0521322		0.84318		0.705546		0.380441		0.262206		0.972213		0.396431
	Pf4	MK		CBM-EC		CBM-PV		BLC-EC		BLC-PV		BLC-PaS		BLC-OBP		BLC-OB
	Replicate	IgG	GPIba	IgG	GPIba	IgG	GPIba	IgG	GPIba	IgG	GPIba	IgG	GPIba	IgG	GPIba	IgG	GPIba
	1	38800.5	41601.7	17.0818	518.089	0	1.45111	0.0627173	0	0	0	0.360458	0	0	0	0.069118	4.45087
	2	36065.5	29543	7.61055	396.795	3.46266	4.10216	0	0	0	0	0	0	0	0	2.16107	0
	3	33461.7	31182.7	29.9281	405.282	2.40012	0.903081	0	0.501178	0	0	3.66763	0	0	0.0734497	1.96586	0
	2-sided TTEST		0.649537		0.000440835		0.896124		0.434324		#DIV/0!		0.31406		0.373901		0.960861
	Fgf1	MK		CBM-EC		CBM-PV		BLC-EC		BLC-PV		BLC-PaS		BLC-OBP		BLC-OB
	Replicate	IgG	GPIba	IgG	GPIba	IgG	GPIba	IgG	GPIba	IgG	GPIba	IgG	GPIba	IgG	GPIba	IgG	GPIba
	1	0.216941	0	0.453389	0.600878	1.13486	2.53081	0.213492	0	0.0113288	0.0126357	4.27183	12.2105	10.3605	8.57276	1.25483	4.02155
	2	0.0623951	0.050596	0.140617	0.0699449	1.19255	0.395869	0	0.0159137	1.34728	0.228117	5.6065	6.04307	8.90806	15.9807	3.44387	0.549078
	3	0.269423	0.0164525	2.53966	2.77165	0.956595	0.113857	0.169431	0	0.278005	0.00835448	3.2368	2.11564	8.34078	9.62137	1.29432	1.58126
	2-sided TTEST		0.0658553		0.931068		0.920757		0.134256		0.327107		0.467763		0.411869		0.968444
Supplementary Figure 4g
		TGFb1	(pg/femur)	PF4	(ng/femur)	FGF1	(pg/femur)
	Mouse	IgG	GPIba	IgG	GPIba	IgG	GPIba
	1	402.08	529.17	1.38	6.37	251.32	262.24
	2	385.42	393.75	3.23	6.14	311.71	211.05
	3	302.08	302.08	1.24	11.27	269.87	222.5
	4	333.33	541.67	2.38	4.57	263.95	283.95
	5	312.5	233.33	2.52	1.47	273.55	269.47
	6	318.75	258.33	1.19	2.9	243.95	258.42
	7	277.08	322.92	1.62	2.81	258.29	263.42
	8	152.08	275	0.14	2.43	247.24	206.18
	2-sided TTEST		0.370112		0.0214912		0.188828

## Sheet: Sup. Figure 5
Supplementary Figure 5a
							IL-1R MFI (normalized for MFI of Il1r1-/-)
	Treatment	Mouse	Pre-MegE	MkP	Pre-CFU-E	CFU-E	Pre-GM	GMP	CD11b+GR1hi	B220+CD19+	CD4+/8+
	IgG	1	1.01538	0.961538	1.05021	1.14516	0.990783	1.01761	1.07071	1.04026	1.08475
		2	1.03846	0.880342	1.08787	1.11935	1.12442	1.12676	1.22727	1.2026	1.37288
		3	0.992308	1.12821	1.0795	1.23226	0.963134	0.961268	1.08081	1.24545	1.00847
		4	1.33756	1.28369	1.2201	1.08855	1.13953	1.0382	1.03106	1.80392	1.05398
		5	1.06836	1.25532	0.961722	1.17927	1.32558	1.1236	1.00207	1.03704	1.15446
	GPIba	1	1.29231	1.17094	1.15481	1.15806	1.25806	1.01408	1.37374	1.48052	1.47458
		2	1.18462	1.10684	1.10042	1.18387	1.06912	1.02113	1.26263	1.38961	1.22881
		3	1.14615	1.0812	1.22176	1.18065	1.03226	1.03873	1.14141	1.15065	1.55932
		4	1.29387	1.29078	0.789474	0.87689	1.10078	1.0427	1.0766	1.86928	1.27205
		5	1.03312	1.19149	1.01914	1.21382	1.2093	1.04719	1.10145	1.20261	1.00481
		2-sided TTEST	0.247247	0.469299	0.796807	0.66285	0.753205	0.541693	0.147982	0.445286	0.176558
Supplementary Figure 5b
			HSC Vwf POS - IgG			HSC Vwf POS - CD42b		2-sided
	Gene	Replicate 1	Replicate 2	Replicate 3	Replicate 1	Replicate 2	Replicate 3	t-Test
	Il1rn	0.0711286	0.0585486	3.47511	0.935466	0.0576675	1.39719	0.753348
	Socs3	0.464652	0	0.0849109	0.366253	0.217501	0.132558	0.743267
	Dusp1	8.54247	5.45821	6.62616	18.1249	5.99322	20.2975	0.155653
	Fosb	6.21643	1.25144	1.02091	5.2222	1.59745	4.55818	0.659679
	Junb	5.97823	3.55121	2.69491	6.80955	2.53287	7.06532	0.474529
	Nfkbia	56.4608	40.3392	27.8322	43.7545	39.263	49.3308	0.784203
			HSC Vwf NEG - IgG			HSC Vwf NEG - CD42b		2-sided
	Gene	Replicate 1	Replicate 2	Replicate 3	Replicate 1	Replicate 2	Replicate 3	t-Test
	Il1rn	0.115632	1.26544	3.35278	0.162523	0.0391705	0.0999983	0.194183
	Socs3	0.94921	0.0283587	0.498114	0.552883	0	0	0.395495
	Dusp1	11.8982	10.1227	20.7704	15.963	10.9224	14.3879	0.89542
	Fosb	13.1224	0.611991	6.29613	5.9935	0.853987	2.97525	0.433481
	Junb	19.0522	3.80963	8.76551	4.3812	2.20176	5.35072	0.225436
	Nfkbia	46.3875	42.0063	27.8817	30.517	50.1045	43.3151	0.765805
Supplementary Figure 5c
		Freq. Deleted cells
	Mouse	HSC Vwf+	HSC Vwf-
	1	0.9989	0.9992
	2	0.9994	0.9991
	3	0.9994	0.9989
Supplementary Figure 5d
	Genotype		Mouse	Freq. IL-1R+		(Within LepR+ cell population)
	IL1Rfl/fl - LepRCre +/+		1	51.1
			2	55.7
			3	79.5		1-way ANOVA with Tukey's multiple comparisons test				P value
	IL1Rfl/fl - LepRCre Tg/+		1	37.6		LepR-Cre NEG vs. LepR-Cre POS				0.0422
			2	33.9		LepR-Cre NEG vs. IL1R-KO				0.0005
			3	42.7		LepR-Cre POS vs. IL1R-KO				0.0072
	IL1R-KO (germline)		1	1.93
			2	1.45
			3	3.11

[truncated: 1 more sheets: Sup. Figure 6]
